# Supplementary material for: N-Glycans and sulfated glycosaminoglycans contribute to the action of diverse Tc toxins on mammalian cells
Source: PLoS Pathog. 2021 Feb 4;17(2):e1009244. doi: 10.1371/journal.ppat.1009244 (PMC7861375; doi:10.1371/journal.ppat.1009244)
Supplement: S1 Table — (XLSX) [file ppat.1009244.s001.xlsx]

## Sheet: Sheet1
S1 Table. The sgRNA counts from control library cells and toxin-resistant cells.
sgRNA	Gene	Sequence	Con	PTC3-W14	PTC3-A2-TT01
HGLibA_00001	A1BG	GTCGCTGAGCTCCGATTCGA	69	58	106
HGLibA_00002	A1BG	ACCTGTAGTTGCCGGCGTGC	74	11	188
HGLibA_00003	A1BG	CGTCAGCGTCACATTGGCCA	56	182	355
HGLibA_00004	A1CF	CGCGCACTGGTCCAGCGCAC	129	200	274
HGLibA_00005	A1CF	CCAAGCTATATCCTGTGCGC	21	64	164
HGLibA_00006	A1CF	AAGTTGCTTGATTGCATTCT	19	16	27
HGLibA_00007	A2M	CGCTTCTTAAATTCTTGGGT	20	7	28
HGLibA_00008	A2M	TCACAGCGAAGGCGACACAG	33	60	48
HGLibA_00009	A2M	CAAACTCCTTCATCCAAGTC	24	20	77
HGLibA_00010	A2ML1	AAATTTCCCCTCCGTTCAGA	20	36	59
HGLibA_00011	A2ML1	GCTTACCTGTAGTTCCACCA	39	29	73
HGLibA_00012	A2ML1	TATTTCCAACTCCCGACACC	39	6	101
HGLibA_00013	A3GALT2	CGAATGCGCGTCGCGTTCGA	149	86	1001
HGLibA_00014	A3GALT2	CTTCGAACGCGACGCGCATT	198	160	531
HGLibA_00015	A3GALT2	CGGCAGATCCTACTTACACT	11	1	16
HGLibA_00016	A4GALT	CAGTCCCGCTACGTCCTCAA	61	71	207
HGLibA_00017	A4GALT	CTACTGCCCCACGACGCACG	101	130	528
HGLibA_00018	A4GALT	CTTTGAGGACATCAACCCCG	83	34	184
HGLibA_00019	A4GNT	CAGCTCGGATGCATCCCGCC	222	653	1260
HGLibA_00020	A4GNT	GTAGCGCCTCCACTCTCGAT	10	15	18
HGLibA_00021	A4GNT	GAAACACAATGCCACGTCTG	14	9	82
HGLibA_00022	AAAS	TCCCTTATCAGGCGTGATGT	3	13	23
HGLibA_00023	AAAS	CCCAGACGGCAGCAAAATCC	15	2	18
HGLibA_00024	AAAS	GTGGGGTGACCAACCTGCTC	14	4	18
HGLibA_00025	AACS	CCCCGGTCGGGAGGAGATCC	101	50	59
HGLibA_00026	AACS	CTTCTCACGTGTGTATGATG	15	29	52
HGLibA_00027	AACS	GTTATGATGACTTGTACCAT	15	10	24
HGLibA_00028	AADAC	GTCACCCGACTTCGCAACAC	47	23	34
HGLibA_00029	AADAC	GAACCCCAGTGTTGCGAAGT	16	20	62
HGLibA_00030	AADAC	AAAGCTCCCGACAACCTTAA	11	8	21
HGLibA_00031	AADACL2	AATATATCACAGCTCGCCTT	14	1	41
HGLibA_00032	AADACL2	TGTTTGCCGTCCATCTATTC	23	4	93
HGLibA_00033	AADACL2	TTTGGCAAGTACAATCGTAC	3	2	3
HGLibA_00034	AADACL3	ATCGTGTACTACCACGGTGG	12	4	23
HGLibA_00035	AADACL3	AAATCCGTGACCACAACATC	20	13	49
HGLibA_00036	AADACL3	GATCCACTCCATATGCATCC	15	10	65
HGLibA_00037	AADACL4	CGGGTATCGTCCCAAAACGC	14	20	120
HGLibA_00038	AADACL4	TCGTACTTCCTCCAGACGTC	18	4	87
HGLibA_00039	AADACL4	ACCATGTCACGCGGACCCCC	230	77	623
HGLibA_00040	AADAT	ACCAAAATCGATGATCTCCT	29	12	59
HGLibA_00041	AADAT	CTTCAGTATTCTCCGAGTGC	6	8	10
HGLibA_00042	AADAT	ATTAACCAGTGAACGCAAAA	5	0	13
HGLibA_00043	AAED1	ATGACTGTCCAATCACTATA	27	22	46
HGLibA_00044	AAED1	AATGTCACCCTTATAGTGAT	24	1	78
HGLibA_00045	AAED1	GCTTACCTGGACCTAAAATG	2	0	0
HGLibA_00046	AAGAB	ACCATTCTTCATCACTACAT	35	16	53
HGLibA_00047	AAGAB	GCCTTGATAGTGTCTCCTCA	18	11	42
HGLibA_00048	AAGAB	AGCAGACATCAATCTATGTG	3	64	3
HGLibA_00049	AAK1	GACCATTTCTGGTGCTCGAT	19	16	52
HGLibA_00050	AAK1	GTCCTATCGAGCACCAGAAA	10	4	17
HGLibA_00051	AAK1	GTTGACAAACATGCGTTTCA	81	28	108
HGLibA_00052	AAMDC	AGGCTCTAATACAACCTATA	2	1	0
HGLibA_00053	AAMDC	TCCCAAGTCCGACTACCCCC	54	44	165
HGLibA_00054	AAMDC	GGTGTACAGACTCTTGTGAT	8	0	15
HGLibA_00055	AAMP	ATCGCTGAGCCGCCATACGA	5	0	0
HGLibA_00056	AAMP	GGAGGGCCCCGACGATAGCG	26	8	45
HGLibA_00057	AAMP	CTCCAGGTCTCCCGCTTCAA	111	183	347
HGLibA_00058	AANAT	CGCGTCCTCGCACATGAGCG	56	64	527
HGLibA_00059	AANAT	ACCTTCACGCTCGATCTCAA	24	10	17
HGLibA_00060	AANAT	CCTTCATCATCGGCTCGCTC	22	26	74
HGLibA_00061	AAR2	GAGGTCGGGCCCAAGTTCCG	97	132	133
HGLibA_00062	AAR2	GGCACAGATCTGTCGATTCT	65	56	230
HGLibA_00063	AAR2	AAAGTCCCACCGGAACTTCT	10	0	5
HGLibA_00064	AARD	CGTCCCGCGTGCGACTTCTT	38	43	258
HGLibA_00065	AARD	GTCCCCGAAGAAGTCGCACG	60	144	178
HGLibA_00066	AARD	AAAAGATGATGCTGCGAATC	9	12	31
HGLibA_00067	AARS	CCACGCTCGGACCATCACTG	2	0	0
HGLibA_00068	AARS	TGGGGGCAAACATAATGACC	0	0	0
HGLibA_00069	AARS	TCACACCTTCTTCGAGATGC	26	39	109
HGLibA_00070	AARS2	CCATTCGAAGGTCGCCCGCA	50	74	124
HGLibA_00071	AARS2	GCCGCGGGGCCGCACGGAAG	119	66	172
HGLibA_00072	AARS2	AAGCCTGCCATCTCGCTTCG	56	31	148
HGLibA_00073	AARSD1	GTGCTGAGAGTGACTCGCCG	29	2	178
HGLibA_00074	AARSD1	TTCATTGACGCTCTGCTCAA	26	36	136
HGLibA_00075	AARSD1	AGATGTCATTGATTGTACCA	12	8	37
HGLibA_00076	AASDH	GACCTTCGATCCTTCTGTTG	35	8	252
HGLibA_00077	AASDH	TAAGGCTGCCTCCTGTTATA	50	42	194
HGLibA_00078	AASDH	TCGATAGGTACATAAGCAGC	13	10	25
HGLibA_00079	AASDHPPT	ACCCGATGGATCTAGACATC	7	3	43
HGLibA_00080	AASDHPPT	AGGCTGGTCGTCTGATGATA	10	12	23
HGLibA_00081	AASDHPPT	ATCCTGATGTCTAGATCCAT	17	3	56
HGLibA_00082	AASS	TCTGGATCACATGTTAGCAA	1	43	5
HGLibA_00083	AASS	GTTAACTTTGTTTGTGATGC	8	6	8
HGLibA_00084	AASS	TAGGCAGTGATTACATCCAA	12	1	2
HGLibA_00085	AATF	GTTGAACCCGCGACCAAGCG	6	0	0
HGLibA_00086	AATF	CGCTCTGTCTATCGAGTTCT	30	10	99
HGLibA_00087	AATF	GTCTACTCACCAGACGATCC	2	11	55
HGLibA_00088	AATK	GCGCTGGATCGCGCCAGAGC	93	110	395
HGLibA_00089	AATK	CCGTGAGCAGGCAGTTCCGC	12	0	79
HGLibA_00090	AATK	TCGTGACTGCCGACCAGCTG	118	164	751
HGLibA_00091	ABAT	TGCAATTACGAAGAGAGCCG	6	23	2
HGLibA_00092	ABAT	CATGTTGCTCGCCCAGCGCC	82	5	84
HGLibA_00093	ABAT	CCAGCACAGCTACCGCCTGC	109	112	865
HGLibA_00094	ABCA1	GCCTCCGAGCATCTGAGAAC	8	6	12
HGLibA_00095	ABCA1	TGTTTCCGTTACCCGACTCC	31	45	42
HGLibA_00096	ABCA1	CCTCCCCAGGAGTCGGGTAA	62	72	186
HGLibA_00097	ABCA10	TCAGAGTGCTCCTTTATAAC	12	7	56
HGLibA_00098	ABCA10	CATATCGCCTGAAGTTTAAT	47	32	63
HGLibA_00099	ABCA10	CTTCCTTAAAGAACACTGTT	50	48	89
HGLibA_00100	ABCA12	CAAGTGCTCGCACGAATTCT	51	35	83
HGLibA_00101	ABCA12	CCTCGAAACCTTCCTAGTAC	32	6	60
HGLibA_00102	ABCA12	CCCGGAACATATACTTTCAA	26	95	39
HGLibA_00103	ABCA13	AGACCAAATCACCGCCCTGC	49	18	210
HGLibA_00104	ABCA13	ACCCACACTCTTCCAATATG	47	13	185
HGLibA_00105	ABCA13	TACTTGAGCAACTTGATTCC	5	3	16
HGLibA_00106	ABCA2	GAGTGCTTGGGCCGTGCTAT	47	17	140
HGLibA_00107	ABCA2	CTCGGTGGCCAGAAACCCGC	140	99	765
HGLibA_00108	ABCA2	GAAGCCCACCATCTCCGTGA	3	0	17
HGLibA_00109	ABCA3	TCCGTGTGTAACTGAACCGT	24	22	126
HGLibA_00110	ABCA3	GCGCGGCTTTCCCTCCGAGA	24	97	47
HGLibA_00111	ABCA3	TCATGAAGGAGGCGGCGATG	24	15	59
HGLibA_00112	ABCA4	CACCTCGAAGCCGGGCATAA	99	93	167
HGLibA_00113	ABCA4	ATGCCACCGTAGCAGGCAAG	42	43	231
HGLibA_00114	ABCA4	GCAATTGATGAGCTGCTCAC	10	24	59
HGLibA_00115	ABCA5	TCTAAGCCGAGCAACTTTGT	12	7	41
HGLibA_00116	ABCA5	GAAATAGATACCTTTCCCCG	5	22	24
HGLibA_00117	ABCA5	TCTACTGATCATCTACCTGA	10	2	42
HGLibA_00118	ABCA6	TGGGGCCTCTCAATACTTCT	41	20	77
HGLibA_00119	ABCA6	GTACACCTACCTTTCAAAAG	8	5	39
HGLibA_00120	ABCA6	AAGATGATTCCCATAGCATA	10	3	30
HGLibA_00121	ABCA7	GCTCTCCAAAGACGCGCGCC	11	11	7
HGLibA_00122	ABCA7	ACTCACTGCAGATTCGCGGC	13	28	25
HGLibA_00123	ABCA7	GAGGCCACAGCAATTCGACC	30	40	109
HGLibA_00124	ABCA8	TAAATGTATCTACCCGTCCC	18	63	41
HGLibA_00125	ABCA8	TCATTTACTTGATGACTATG	29	3	57
HGLibA_00126	ABCA8	TCTTTAATACTTTCCTCATC	28	50	81
HGLibA_00127	ABCA9	AATCAGTTGCAACTCCTCCT	23	22	86
HGLibA_00128	ABCA9	TACGTCATTGATGACAATGA	3	1	13
HGLibA_00129	ABCA9	AAAGAGCACAGAGACCATTC	1	0	5
HGLibA_00130	ABCB1	TTGGACTGTCAGCTGCTGTC	10	2	39
HGLibA_00131	ABCB1	GAAGCTAACCCTTGTGATTT	34	21	21
HGLibA_00132	ABCB1	CCAAACACCAGCATCATGAG	7	16	7
HGLibA_00133	ABCB10	CAGCTAGCTGAGGAACGTAT	23	2	44
HGLibA_00134	ABCB10	TACCATCATACTGATGCCTA	9	5	54
HGLibA_00135	ABCB10	TTCTTTGACAAGACTCGCAC	30	21	27
HGLibA_00136	ABCB11	GGAACTGTTAGTCCATACAA	4	3	9
HGLibA_00137	ABCB11	CCAAAAATGAGTAGCACGCC	23	18	49
HGLibA_00138	ABCB11	AAGAATTACTGAGTCAGACA	8	3	0
HGLibA_00139	ABCB4	AAAGTCGCCCTCCGCGCTCG	158	86	329
HGLibA_00140	ABCB4	GAGACCTGATCCGTGAGCTA	47	24	68
HGLibA_00141	ABCB4	TTTAGTTTCGATACTCCGAT	46	13	62
HGLibA_00142	ABCB5	CTGCAGCACGACAGACCAAG	39	3076	58
HGLibA_00143	ABCB5	GGACATCACACTCATGATCC	19	6	15
HGLibA_00144	ABCB5	AGGTTGACCCTGTATTATGT	37	10	107
HGLibA_00145	ABCB6	CTTCCTGCCAAAATCTCGCC	89	64	277
HGLibA_00146	ABCB6	GGAACGGGCACTCAATGTGT	83	55	189
HGLibA_00147	ABCB6	TCCCCAGTCCTATACATTGC	17	3	40
HGLibA_00148	ABCB7	TCAGCATGTTTCCCGACATC	15	3	53
HGLibA_00149	ABCB7	TTACTAGATCTCCAACAGTA	3	0	4
HGLibA_00150	ABCB7	CTGTATTTGGTGCATCACTC	9	5	42
HGLibA_00151	ABCB8	CCGCTTGACAACTGACGTGC	68	80	215
HGLibA_00152	ABCB8	CAGTCATGAAACTCCCTACG	65	95	129
HGLibA_00153	ABCB8	TAAAGCGAGACCCCACGACA	12	7	4
HGLibA_00154	ABCB9	TGACGATGCCATCAATGGCG	21	24	42
HGLibA_00155	ABCB9	GCAATTAGCTCATTTGCCGC	52	36	107
HGLibA_00156	ABCB9	AGCGGAAGAGACAGTTTCGA	10	33	50
HGLibA_00157	ABCC1	CCGATGGCTCCGACCCGCTC	423	133	1005
HGLibA_00158	ABCC1	CGGAAAACATCATCAGGTCG	27	27	28
HGLibA_00159	ABCC1	CAAGTTCGTGAATGACACGA	22	3	10
HGLibA_00160	ABCC10	TGCACGTGTACCAAGCTTAC	55	46	183
HGLibA_00161	ABCC10	GTAAGCTTGGTACACGTGCA	9	1	22
HGLibA_00162	ABCC10	ATCCGAGACAACATCCTCTT	33	19	23
HGLibA_00163	ABCC11	TGTCGATGCCACGATTCACG	41	11	112
HGLibA_00164	ABCC11	GTGAATCGTGGCATCGACAT	14	3	42
HGLibA_00165	ABCC11	CTAAGCGACTCCGTAAGCTT	20	20	46
HGLibA_00166	ABCC12	CGTGCGGTAGTTGATGGCCC	19	21	5
HGLibA_00167	ABCC12	CTGGGCCATCAACTACCGCA	132	59	221
HGLibA_00168	ABCC12	TGCCGCACTCACCGGCCCTA	523	332	1987
HGLibA_00169	ABCC2	GGATTGGTATATCGAACAGC	10	19	12
HGLibA_00170	ABCC2	GTATCGAGAGAATCCAGAAT	15	0	9
HGLibA_00171	ABCC2	TCCTTACCTGTAAGAGTGTC	6	3	9
HGLibA_00172	ABCC3	GCCGCTCATACTGTATCAGC	29	32	77
HGLibA_00173	ABCC3	GGATGATGTAGCCACGACAA	18	25	174
HGLibA_00174	ABCC3	GGCGACCCACAGGTAGATGC	46	32	119
HGLibA_00175	ABCC4	GGCACTTCGTCTTAGTAACA	22	50	13
HGLibA_00176	ABCC4	CTTCCTCTAATCTCCGTTTA	32	21	96
HGLibA_00177	ABCC4	TGATGTGAACAAGTTTGATC	36	15	71
HGLibA_00178	ABCC5	AGATCCACACAACCCTTCGC	7	5	3
HGLibA_00179	ABCC5	GTGCCTGATGATCACGCAGC	16	18	15
HGLibA_00180	ABCC5	AAACATTCTCTGCCCATCGT	11	1	28
HGLibA_00181	ABCC6	AGTCCTGTGTACCTCCAGCG	38	38	94
HGLibA_00182	ABCC6	ATCGTGGTGAGCCACACAGT	1	14	6
HGLibA_00183	ABCC6	TGTTCCTGATTCACACCGAG	21	0	34
HGLibA_00184	ABCC8	GCGTAGCTGCGAGAAGCCGA	16	13	134
HGLibA_00185	ABCC8	TGATGACATTGACCTCCACG	35	19	123
HGLibA_00186	ABCC8	GATGTTGTGATAGTAGACCA	10	4	16
HGLibA_00187	ABCC9	CCTCTTTATGCCAGCCGTGA	58	48	136
HGLibA_00188	ABCC9	TTTCTAGGCGGCGGGAATCA	17	14	28
HGLibA_00189	ABCC9	TCTTCATATAATATCAACGA	5	1	52
HGLibA_00190	ABCD1	CCTGTCGTTCCGCAGCCGTC	18	27	8
HGLibA_00191	ABCD1	CGACGACATGATCCGCTCAA	62	45	441
HGLibA_00192	ABCD1	GCGGATCATGTCGTCGTACA	50	21	187
HGLibA_00193	ABCD2	CCTTATTGCACTGTTGACGA	3	3	23
HGLibA_00194	ABCD2	TTTCATAGGCGTGGTCTACT	21	11	51
HGLibA_00195	ABCD2	CAGCAGTGGACTAATTATGG	4	2	15
HGLibA_00196	ABCD3	CTCGAACATATTGTGATGTT	16	9	79
HGLibA_00197	ABCD3	GTGGTTTGCAGTGGTATCAT	19	6	14
HGLibA_00198	ABCD3	ACCACCATTACAGAACAATG	12	32	38
HGLibA_00199	ABCD4	TACCTGCAGCCGAAGTACGC	20	10	51
HGLibA_00200	ABCD4	GAGACCTCACCTGCGTACTT	44	41	71
HGLibA_00201	ABCD4	GTCTCAGGTCATGGCGGTCG	35	59	82
HGLibA_00202	ABCE1	TAATAACTCACAGTTGATTT	33	56	63
HGLibA_00203	ABCE1	ACAAATGTACCTCCTTCATC	8	0	12
HGLibA_00204	ABCE1	AGACTTAAACCTGATGAAGG	0	0	0
HGLibA_00205	ABCF1	AAAAAGCGAGATACCCGAAA	10	1	0
HGLibA_00206	ABCF1	GTACCCGCCCCAAAACCCCG	29	30	153
HGLibA_00207	ABCF1	CTCAGTGCCAACCAGTGATG	9	12	10
HGLibA_00208	ABCF2	ATGATCAGTACGTGAAGACG	16	31	63
HGLibA_00209	ABCF2	CCTAGATGCTTGCGTGTGGT	27	8	91
HGLibA_00210	ABCF2	AGATCAGATTGCACACATGA	13	18	16
HGLibA_00211	ABCF3	TCCGCCCCACCAGCCCGTAA	147	189	265
HGLibA_00212	ABCF3	TAGGGGCGTCCAGTAGCACC	14	31	37
HGLibA_00213	ABCF3	GCCGCCGTTACGGGCTGGTG	111	5	145
HGLibA_00214	ABCG1	GTCCACGCTGATGAACATCC	38	52	136
HGLibA_00215	ABCG1	ACTGAGACGGACCTGCTGAA	46	15	90
HGLibA_00216	ABCG1	ATTTCCGGGAAGTTCAATAG	19	14	36
HGLibA_00217	ABCG2	ACATCTCCAGATAATCCACT	48	18	72
HGLibA_00218	ABCG2	GACAGCTTCCAATGACCTGA	11	50	84
HGLibA_00219	ABCG2	CGAAGATTTGCCTCCACCTG	110	81	409
HGLibA_00220	ABCG4	TGATGTCGTGCTCCCACACG	77	113	409
HGLibA_00221	ABCG4	TCGTGTGGGAGCACGACATC	5	8	148
HGLibA_00222	ABCG4	TCATGGCTTCCAACACCGTG	67	30	155
HGLibA_00223	ABCG5	TCCTTTAAAGCCACCGCGTG	15	24	63
HGLibA_00224	ABCG5	GCCGGGATTGCCGCGGCGGA	486	97	371
HGLibA_00225	ABCG5	GTAGTGCAGCGTCTCGCGCA	17	31	38
HGLibA_00226	ABCG8	CACGGCGGCAAGATCAAGTC	40	39	87
HGLibA_00227	ABCG8	GCTGCCCATTGATCCAGATC	26	1	30
HGLibA_00228	ABCG8	GGTACCTGAGCTCCCTATGA	17	22	97
HGLibA_00229	ABHD1	GACCCTACCGTTCCACAAGT	6	1	3
HGLibA_00230	ABHD1	GGTGCAAGACGTATGTATCC	28	11	22
HGLibA_00231	ABHD1	GTAGAAAGTCTCGGTGGTGA	13	12	13
HGLibA_00232	ABHD10	TTGGAAGGTCTGGTCGATTA	1	1	15
HGLibA_00233	ABHD10	TGCAATTGCACGACCAGAGA	23	0	35
HGLibA_00234	ABHD10	TACAAAAGCGTTGGCGATTG	10	5	24
HGLibA_00235	ABHD11	CCGCTCCCGTGCCCGAAAAC	83	44	302
HGLibA_00236	ABHD11	GGCTAGCTTACTGCACGAAC	6	0	23
HGLibA_00237	ABHD11	GAGCCCGTGCAAAAAGACGA	5	2	30
HGLibA_00238	ABHD12	TGGTACCTGCGTTCCCATGC	45	22	122
HGLibA_00239	ABHD12	GCGTTCTTCCACCAGACTGC	65	43	149
HGLibA_00240	ABHD12	TGATTCAAACCTTGATCCTG	13	7	45
HGLibA_00241	ABHD12B	ACATGGTCGACCGCAACCTG	104	174	267
HGLibA_00242	ABHD12B	GCCGCATCGCCCGAGCCGCC	4816	1447	4253
HGLibA_00243	ABHD12B	TATGAAGCAGCCCTTCGTGA	20	0	50
HGLibA_00244	ABHD13	GTGTCATTGTGAGTCCCATC	2	2	32
HGLibA_00245	ABHD13	GCTAATCTCTTAGTCCGAGA	6	0	8
HGLibA_00246	ABHD13	CGATGCGTTACCTTCCTTTA	41	16	140
HGLibA_00247	ABHD14A	GAGCACCTCGCGGTAAAAGA	29	30	191
HGLibA_00248	ABHD14A	ACTCCAACCCTTATCCTGTA	20	4	72
HGLibA_00249	ABHD14A	CTCCCACGTGTGAGAGTTAA	9	4	32
HGLibA_00250	ABHD14B	TACCTTCACACTGGCATAGT	36	23	66
HGLibA_00251	ABHD14B	TTCGCTTCTCCTCCGAGACC	51	9	117
HGLibA_00252	ABHD14B	GTGATCAGTCCATCACTGAG	19	3	35
HGLibA_00253	ABHD15	TTCGTCCTGCCCGTAGCGCC	52	228	238
HGLibA_00254	ABHD15	CCGCTGTTCGCGGTGAGCGA	13	4	69
HGLibA_00255	ABHD15	CGGGTCGTTGCGGTCCCAGT	181	61	316
HGLibA_00256	ABHD16A	AGGGGAGGACCGACGGATAC	56	40	130
HGLibA_00257	ABHD16A	GTACTATCAGCCCCGTGCCC	10	23	36
HGLibA_00258	ABHD16A	TTTACAGATCCTGTATCCGT	25	8	32
HGLibA_00259	ABHD16B	CGCCTCGTGGAGCGCTACCA	73	129	380
HGLibA_00260	ABHD16B	CTTCGACGACCTTGTGCCGC	257	164	1386
HGLibA_00261	ABHD16B	GCACCGCTACCCCGTCGTGA	136	91	458
HGLibA_00262	ABHD17A	GACTCCAACAACCCAGCGCC	10	14	9
HGLibA_00263	ABHD17A	CAGAACCCCACCTGGCGAGA	1	0	7
HGLibA_00264	ABHD17A	TACACGGTCCTCTTCTCGCA	12	8	19
HGLibA_00265	ABHD17B	GGCAACGTTCAAACAATGCG	12	7	27
HGLibA_00266	ABHD17B	GAGTAAAGTGTATTTCGCAT	0	1	1
HGLibA_00267	ABHD17B	ATCTGTCTGAACGAGCAGAC	18	29	50
HGLibA_00268	ABHD17C	CGCTGCGCATTCATACCTCG	21	99	8
HGLibA_00269	ABHD17C	GACAGCGCTCGTACATCGCT	37	79	90
HGLibA_00270	ABHD17C	ACCTCAGCGAGCGCGCCGAC	186	160	589
HGLibA_00271	ABHD2	TTACCATAGGTGAACATGCG	6	1	13
HGLibA_00272	ABHD2	TCGCCACGCATGTTCACCTA	50	29	162
HGLibA_00273	ABHD2	GATACATTCCACCGTTGATC	16	3	84
HGLibA_00274	ABHD3	TACAGAAACGTACTACCCGA	10	5	35
HGLibA_00275	ABHD3	TGGACCTGCGGATGTTGTCC	48	42	245
HGLibA_00276	ABHD3	CCGAGCCGAAGAACCCCACC	249	376	878
HGLibA_00277	ABHD4	GCAAAACGACCGCACCCCCT	292	148	475
HGLibA_00278	ABHD4	CGGAATCGCTGCACCAGACC	60	34	279
HGLibA_00279	ABHD4	TTGGCTGTTCTTCGAGTAGC	37	18	86
HGLibA_00280	ABHD5	ACTCGCTGAAGTACCCATCA	12	1	40
HGLibA_00281	ABHD5	GCACAACCTAGGTGGATTCT	40	23	100
HGLibA_00282	ABHD5	TAAGTCTAGTGCAGCGTTTA	18	7	53
HGLibA_00283	ABHD6	CCCCTTCCAGGTACTGGCGG	19	29	44
HGLibA_00284	ABHD6	GCAAGTTAAGAGGATACACC	11	3	21
HGLibA_00285	ABHD6	AACATGTTTGTGATTGCGGG	23	3	63
HGLibA_00286	ABHD8	TGCCCTCGTCGATGAGCTTC	88	95	185
HGLibA_00287	ABHD8	CCATGATGAGCGGCCAGTAC	2	2	17
HGLibA_00288	ABHD8	CAAACTTATCGTGCATGCCG	2	6	3
HGLibA_00289	ABI1	ACAGGGCGCTCCATATTCGC	33	59	196
HGLibA_00290	ABI1	AGTAGTCTGCCACCCGAGTC	34	132	290
HGLibA_00291	ABI1	AGCGCCCTGTAAGGTATATT	146	77	304
HGLibA_00292	ABI2	GCACTCCCCCTATCGCACAC	27	2	32
HGLibA_00293	ABI2	GGGCTAGGTACGTAATCATT	19	13	31
HGLibA_00294	ABI2	TATAACGAACTGGTCGTTCA	17	14	44
HGLibA_00295	ABI3	AGTAGTCAGCGACCCGCAGC	27	0	55
HGLibA_00296	ABI3	CCTTGATGCTCTTTCGAGAC	25	2	38
HGLibA_00297	ABI3	CGACATTGGCCATGGGATCA	61	55	105
HGLibA_00298	ABI3BP	GTTGCATTTGCCACCTCGCA	77	127	173
HGLibA_00299	ABI3BP	TGGCACTCTGACACCGAGCT	13	3	106
HGLibA_00300	ABI3BP	CAAGTCACTGTCCCAATGAC	11	8	41
HGLibA_00301	ABL1	TGTCCCCCAACTACGACAAG	31	16	75
HGLibA_00302	ABL1	CCTCGTACACCTCCCCGTAC	73	797	478
HGLibA_00303	ABL1	CCGGCAGGAGGTGAACGCCG	214	86	419
HGLibA_00304	ABL2	GTCCATCTCGCTCAGGTACG	77	42	192
HGLibA_00305	ABL2	TCCCTCGTACCTGAGCGAGA	13	16	5
HGLibA_00306	ABL2	TCTCTGTGGTGCGCCCCGCC	660	633	2773
HGLibA_00307	ABLIM1	CTTGATATCTCTTCCGCAGC	32	7	106
HGLibA_00308	ABLIM1	CGAAGCACTTCACCCTTGCA	48	44	55
HGLibA_00309	ABLIM1	CATTTATGGCAGTGAATGAC	23	27	42
HGLibA_00310	ABLIM2	CGCGCTGCTGCCCACCGATA	366	240	218
HGLibA_00311	ABLIM2	CCGAGTGACCTTCAACGGGA	42	15	57
HGLibA_00312	ABLIM2	GTGATAGTCAGCTTCGCAGT	25	28	29
HGLibA_00313	ABLIM3	GTCATCCAGTGCTACCGCTG	20	23	94
HGLibA_00314	ABLIM3	CTTCGCCTGTGATGAAGTCC	10	58	86
HGLibA_00315	ABLIM3	CCACTTACTGCTAGTGTTCA	58	12	169
HGLibA_00316	ABO	GATGGTCTACCCCCAGTCAA	35	25	49
HGLibA_00317	ABO	GGATCATAGGTCGAAGTGCG	0	1	3
HGLibA_00318	ABO	AGCCCCAGAAGTCTAATGCC	10	18	61
HGLibA_00319	ABP1	GATCCAGCGCTGGACGTAGT	85	77	182
HGLibA_00320	ABP1	GGTGCACTACCGCGTAGACC	36	91	40
HGLibA_00321	ABP1	CGGAGAGCGCATTGCCTATG	154	205	380
HGLibA_00322	ABR	CGATAACTATAAAGTCGCTC	20	5	12
HGLibA_00323	ABR	CGACTCATCGATGTACGGCA	18	4	17
HGLibA_00324	ABR	ACGCTTTGTACACACCGAGC	20	4	79
HGLibA_00325	ABRA	ATGTCCACCCGCCTACACAA	21	30	69
HGLibA_00326	ABRA	CAGCATGGCTCCGGGCGAAA	132	34	252
HGLibA_00327	ABRA	GATGTGCTCCTCAGCACGCT	64	122	308
HGLibA_00328	ABRACL	CTCTTAAAGCTGCAAAACGA	22	114	29
HGLibA_00329	ABRACL	AGTGGAGGAAATTCATCGTT	6	1	14
HGLibA_00330	ABRACL	TGCCAACCTCTTTGAAGCAT	2	0	24
HGLibA_00331	ABT1	CGAGCCCGTTCACGTCCCCC	148	233	674
HGLibA_00332	ABT1	TAGACTGGCCGCCACGCGCT	18	0	0
HGLibA_00333	ABT1	GGTCGGACGCGTCTTCTTTC	60	8	113
HGLibA_00334	ABTB1	GCGCTCACCATCGAAGGTGT	31	7	150
HGLibA_00335	ABTB1	ATAGTAATCCCGCCTCCTGC	27	32	103
HGLibA_00336	ABTB1	CTGCTGCAGTACCTGTACAC	17	14	104
HGLibA_00337	ABTB2	TGCGTACTCGTGGATGCGCA	33	9	2
HGLibA_00338	ABTB2	CGGCTCGCTCGTCATGGCCC	374	48	1055
HGLibA_00339	ABTB2	CGCCGGCGCTCATGCTGTAC	270	252	750
HGLibA_00340	ACAA1	GATTCGGGCCATGATTGCCC	29	35	111
HGLibA_00341	ACAA1	ATTCACGTCCTTGAGAACCG	15	36	72
HGLibA_00342	ACAA1	CACCCCCGACGAGCTTCTCT	131	40	384
HGLibA_00343	ACAA2	CAAGCTTGGATCAGATATCA	15	5	16
HGLibA_00344	ACAA2	CTTACCAATACCCATGATAG	19	11	17
HGLibA_00345	ACAA2	ATTGTGGGCTACTTTGTATC	43	10	74
HGLibA_00346	ACACA	TGCAATTAGATTCGTTGTCA	25	9	74
HGLibA_00347	ACACA	GCAGAATTTGTTACTCGCTT	26	12	87
HGLibA_00348	ACACA	TGGCTTGCACCTAGTAAAGC	4	24	30
HGLibA_00349	ACACB	GATCATTACGTCCCCGTCCC	43	6	123
HGLibA_00350	ACACB	GGGTTGGGACCTGTAGCGTC	52	17	126
HGLibA_00351	ACACB	CGTTGTCGCCCAGACGCTAC	108	153	799
HGLibA_00352	ACAD10	GTACAGAATCGTATCCCTTC	2	16	1
HGLibA_00353	ACAD10	GTTAAAGACCTCCGTGCCTG	20	16	57
HGLibA_00354	ACAD10	ATAACTCAAATTCGGGCAAA	26	2	69
HGLibA_00355	ACAD11	CCACTCCGATAGCTGTTGCA	45	136	59
HGLibA_00356	ACAD11	CTAACTGTACCTCTTTAGGG	12	25	9
HGLibA_00357	ACAD11	CTGAGCCAATGTTTCTACCG	38	37	106
HGLibA_00358	ACAD8	AGACCCCTCCGAAGCCTAGC	29	64	59
HGLibA_00359	ACAD8	TCTGACCTCCGCTAAGAAAC	9	1	12
HGLibA_00360	ACAD8	TCCGAAGCTATCAATCATCC	8	0	16
HGLibA_00361	ACAD9	CGCCAGTTTAGGCAAGTATT	46	81	189
HGLibA_00362	ACAD9	CTCCCCTAGTCTTGAGTACA	52	458	179
HGLibA_00363	ACAD9	TGACCTTGAGGCCAATAGCC	74	47	251
HGLibA_00364	ACADL	TGTACTCCGCAGCTATTGTC	13	20	43
HGLibA_00365	ACADL	CGCGTAGGGACCCTCGGAGA	25	9	63
HGLibA_00366	ACADL	CTCACCGCGCGGCGGGCAGC	309	284	452
HGLibA_00367	ACADM	GCCAATCGACAACGTGAACC	14	5	64
HGLibA_00368	ACADM	TCCCCCTAATTAGAAGAGCC	2	24	2
HGLibA_00369	ACADM	TGCTCGTAAATTTGCCAGAG	26	13	28
HGLibA_00370	ACADS	TGGCGTAGGCCAGGTAATCG	26	20	148
HGLibA_00371	ACADS	CAGAACCCATGAGTCGCCCT	75	43	231
HGLibA_00372	ACADS	GGCAGGTACCTGGTTCGCTG	79	147	390
HGLibA_00373	ACADSB	ATCCACTGTGCTCGTGATAG	19	14	57
HGLibA_00374	ACADSB	TTCCTCTATCACGAGCACAG	19	12	77
HGLibA_00375	ACADSB	TATTGAGTAGAGCTTCTGAC	9	0	4
HGLibA_00376	ACADVL	TGTCTAACCGAGCCCTCAAG	10	3	14
HGLibA_00377	ACADVL	GCTGGCAGGAACCCGGATAA	10	12	0
HGLibA_00378	ACADVL	CGATGACAGCAAAGACGATG	20	1	68
HGLibA_00379	ACAN	GCTACACCCTCGACTTTGAC	53	18	45
HGLibA_00380	ACAN	GCGGGTCAACAGTGCCTATC	36	53	76
HGLibA_00381	ACAN	CCCCAGAGTCATTGGAGCGC	28	2	16
HGLibA_00382	ACAP1	GCCAGCCGCGCCTTCGTTGT	468	323	1238
HGLibA_00383	ACAP1	AAATGCCGACAACGAAGGCG	17	16	46
HGLibA_00384	ACAP1	GGCTTCCACCAGCTCAATAG	9	7	70
HGLibA_00385	ACAP2	AGCCCTCGATTATGTGCTTC	34	33	40
HGLibA_00386	ACAP2	CATTACTAGAATACTGAGCC	6	1	40
HGLibA_00387	ACAP2	TAGTAATGATGCTGTCGTTG	22	40	56
HGLibA_00388	ACAP3	TTTGACGTGGACGCGCCCAG	28	1	36
HGLibA_00389	ACAP3	GTCCACGTCAAACTCCACTT	106	81	310
HGLibA_00390	ACAP3	GGTAGTTCACCACCTCCTGT	29	37	99
HGLibA_00391	ACAT1	TGCTCCATCATTCAGTGTAC	27	33	83
HGLibA_00392	ACAT1	AATGCCAGTACACTGAATGA	15	29	20
HGLibA_00393	ACAT1	TCCTACAAGGCAGGCAGTAT	56	29	143
HGLibA_00394	ACAT2	TCGGCGGCGCGGACCATCAT	177	193	1138
HGLibA_00395	ACAT2	GCCGCCGAGACGATGACCAC	85	68	262
HGLibA_00396	ACAT2	TGCCTTGCAGTCCAGTCAAT	85	30	85
HGLibA_00397	ACBD3	TATGCAGCCCAACAGTATCC	17	9	96
HGLibA_00398	ACBD3	GATAGTGTTGCTCCTGCAAC	4	0	19
HGLibA_00399	ACBD3	AAGGCTTCGACGGGAGGAAG	19	26	75
HGLibA_00400	ACBD4	TCACCACTTATATCGTCCAA	10	54	58
HGLibA_00401	ACBD4	ATTCTACAGTTACTACAAGC	0	0	17
HGLibA_00402	ACBD4	CAGCCTCACCGTTCTTGGGC	106	143	248
HGLibA_00403	ACBD5	GAAGAATTGCTGCGTGTCAT	27	15	15
HGLibA_00404	ACBD5	TAGGGATGCTTGGAGTTCAC	33	11	153
HGLibA_00405	ACBD5	AGGAGTTCTGATATAACCTC	14	28	23
HGLibA_00406	ACBD6	GCCATCACCGGCGACAGCGG	18	53	296
HGLibA_00407	ACBD6	CAGCTCTCCACCGCTGTCGC	4	14	0
HGLibA_00408	ACBD6	CTTACCTGAGGATTCCAACC	8	0	42
HGLibA_00409	ACBD7	TATCTTTCTAGGGTTGTCGA	21	14	19
HGLibA_00410	ACBD7	GAGGTTCCATGCTTCCCATT	58	63	154
HGLibA_00411	ACBD7	CTTTACAAACAAGCAATAGT	38	6	55
HGLibA_00412	ACCS	CTGTGTACAGCGTGCCAAAG	48	116	368
HGLibA_00413	ACCS	CTGCAGGACTTCGGGATGTC	62	72	153
HGLibA_00414	ACCS	GACTTACCCGCCAGGACAGC	43	77	230
HGLibA_00415	ACCSL	ACCGGGCCACTTCTTCCCGC	168	272	236
HGLibA_00416	ACCSL	CTTCAGGTGGTGGTTCTAAA	13	8	16
HGLibA_00417	ACCSL	GGTTCCTGACCTACTACTGC	12	2	98
HGLibA_00418	ACD	GACCCACAGTGTCCGATGCC	16	24	43
HGLibA_00419	ACD	CCCCGACGTCGGACGTATCA	138	125	263
HGLibA_00420	ACD	ACCAACCAGGCACCCGTAGC	67	55	182
HGLibA_00421	ACE	GAGCATGGCGTAGCTTCGCG	15	3	65
HGLibA_00422	ACE	CCCGCTGAAACCGCTGTACG	47	119	238
HGLibA_00423	ACE	AGGAGCTGTATGAACCGATC	4	0	2
HGLibA_00424	ACE2	CAAGTGAACTTTGATAGAAC	12	26	42
HGLibA_00425	ACE2	ATGAGCACCATCTACAGTAC	35	29	73
HGLibA_00426	ACE2	TGCTGCTCAGTCCACCATTG	53	48	135
HGLibA_00427	ACER1	CATTCTCTACATCGTGTGCC	19	14	39
HGLibA_00428	ACER1	GAGGGCGTAGGCGTTGACCG	13	1	0
HGLibA_00429	ACER1	GCACCTGATTGAGGTCTCCG	26	14	65
HGLibA_00430	ACER2	TATCGCCGAGTTCTACAACA	51	24	111
HGLibA_00431	ACER2	CCGCACCGTGTTGTAGAACT	6	0	0
HGLibA_00432	ACER2	CTACTTAATCTGGACTCTTT	26	10	33
HGLibA_00433	ACER3	CTCTGAACTGCACCGAACAT	19	13	52
HGLibA_00434	ACER3	ATGATTATACCTCCAATGTT	22	2	81
HGLibA_00435	ACER3	ACACAGGAACTTTCGAAAGA	19	27	40
HGLibA_00436	ACHE	CCCAGCGACTGATGCGATAC	62	16	136
HGLibA_00437	ACHE	CCACAATGTCGTGTGCCCCG	28	15	45
HGLibA_00438	ACHE	GGCTCAGCAGTACGTTAGTC	15	15	29
HGLibA_00439	ACIN1	TTTCGATCTTCAGTCAGTCG	48	50	150
HGLibA_00440	ACIN1	GGTTGGCATGAGTACGTGCC	14	14	13
HGLibA_00441	ACIN1	AAGGAGAAAGACGATCATCT	12	7	33
HGLibA_00442	ACKR2	GCATCTAGACTACGCACTCC	15	104	31
HGLibA_00443	ACKR2	CATGCCCGCCGAAATCTGCG	283	327	493
HGLibA_00444	ACKR2	TGCTCCGTTACGTGCCTCGC	100	31	172
HGLibA_00445	ACKR3	TTTGCACGTGAGCTCGCCCA	148	113	512
HGLibA_00446	ACKR3	CATCTCGGCGTCCAGTGACC	105	169	641
HGLibA_00447	ACKR3	ACTGGACGCCGAGATGGCTC	82	41	127
HGLibA_00448	ACKR4	ACTAAAGTCCCCAGCCAATC	43	45	67
HGLibA_00449	ACKR4	CAATGACGAAAACTATTGTG	13	54	30
HGLibA_00450	ACKR4	TGTGCTACTTTATCACAGCA	25	32	31
HGLibA_00451	ACLY	GACCAGCTGATCAAACGTCG	13	38	19
HGLibA_00452	ACLY	GAGAGCAATTCGAGATTACC	8	1	37
HGLibA_00453	ACLY	TTCCACGACGTTTGATCAGC	42	26	163
HGLibA_00454	ACMSD	TCAGGTCCCACTCGTTGACG	46	78	116
HGLibA_00455	ACMSD	CCGCTACTCACCGCATAGAC	32	0	202
HGLibA_00456	ACMSD	GAGTGGTGCGAGAGAATTGC	29	5	65
HGLibA_00457	ACN9	TAAATTCGTCTTTCACGTAC	32	6	35
HGLibA_00458	ACN9	ACTCGAGAAACGTGCCGCCC	86	43	174
HGLibA_00459	ACN9	TGCAACAGCGTTATTGCAAC	16	4	5
HGLibA_00460	ACO1	AATGGTGAGCACGATGTCAG	20	0	2
HGLibA_00461	ACO1	ATGACACGAGCAGGCTTAAA	14	1	25
HGLibA_00462	ACO1	CGCACACCTTGCTGAGCCAT	197	90	593
HGLibA_00463	ACO2	CACATAGCCGTCCCGCTCAA	56	45	89
HGLibA_00464	ACO2	TCTCGGGGTTTGCGTCGTTG	32	2	89
HGLibA_00465	ACO2	GCGCGGATCTGCTCGGAACC	2	6	0
HGLibA_00466	ACOT1	AGTAGCGCTCGTGCCGCACC	112	26	295
HGLibA_00467	ACOT1	CGCTACCGCGCCGACACCCT	1575	451	2559
HGLibA_00468	ACOT1	TGGGGGAACCTTACGCTACA	31	53	121
HGLibA_00469	ACOT11	ACTGTCGTTCCCCGCACGTA	38	40	74
HGLibA_00470	ACOT11	CTTACCGGACAGGCAAGCCG	16	28	30
HGLibA_00471	ACOT11	CATAGACAAGGCGCATGCGC	52	15	143
HGLibA_00472	ACOT12	ATGACCACCTCGCCGGGCGC	104	79	422
HGLibA_00473	ACOT12	GCTCAGCTCGCCGCGCGCAG	175	64	1106
HGLibA_00474	ACOT12	TAGAGCATTCAGCACAAGCA	6	0	0
HGLibA_00475	ACOT13	TCTCTCAAAATTGCGAGCCT	6	0	25
HGLibA_00476	ACOT13	GGTGATAAAGGCCATGACCA	16	5	15
HGLibA_00477	ACOT13	TGATATGTTATCTACTAACG	20	32	50
HGLibA_00478	ACOT2	GGTACAGCCGGGACGCTCGA	53	98	103
HGLibA_00479	ACOT2	GGAACTGCGCCGAACTCTTC	11	0	67
HGLibA_00480	ACOT2	TGGGGGAACCTTACACTACA	37	23	74
HGLibA_00481	ACOT4	ATAAGGAATGCTCTCGTAGG	3	3	10
HGLibA_00482	ACOT4	CCGCGCACGGCAATGCGCAC	943	249	1583
HGLibA_00483	ACOT4	CGCAGCGTAACCCGCTGCTC	61	39	49
HGLibA_00484	ACOT6	GGTCCTAGTATTGCGCTTCT	95	28	230
HGLibA_00485	ACOT6	AATCCAAGAAGCGCAATACT	52	21	184
HGLibA_00486	ACOT6	CTTTATGCTGCAGCATCCAA	23	15	62
HGLibA_00487	ACOT7	CGGTGCGCTCGACACGAGCC	317	203	960
HGLibA_00488	ACOT7	TTTCTCGCAGTATTCCCGGC	31	21	87
HGLibA_00489	ACOT7	CCTCGAGGTGCCTCCTGTTG	118	196	408
HGLibA_00490	ACOT8	CGGTCGTGACCAAGACGCTA	58	7	67
HGLibA_00491	ACOT8	ACGAACAGGGTCGAGCTTCT	58	20	233
HGLibA_00492	ACOT8	CTGTTCGTGTCCGCTCCACT	204	114	449
HGLibA_00493	ACOT9	TGACTGTTCAAAACACCGTA	24	39	78
HGLibA_00494	ACOT9	AAATATTTCTCTCGTAATTC	8	3	11
HGLibA_00495	ACOT9	CTCCATCCACACTGCATTAG	12	10	21
HGLibA_00496	ACOX1	CACTCGCAGCCAGCGTTATG	47	6	118
HGLibA_00497	ACOX1	ATCGTACCTATTCGTGAAAT	14	10	53
HGLibA_00498	ACOX1	TTCACGAATAGGTACGATAA	4	0	8
HGLibA_00499	ACOX2	GCCGAGCTATCAACCGGATG	27	4	63
HGLibA_00500	ACOX2	TGATAGCTCGGCGCCTGGGT	41	4	92
HGLibA_00501	ACOX2	AGGCGCTCACCTTAGCAGCC	54	16	15
HGLibA_00502	ACOX3	CGAAGATCCGCTTGCATCGA	61	20	86
HGLibA_00503	ACOX3	CAGCTCGCGATACTTCTCCA	9	5	49
HGLibA_00504	ACOX3	AGCAAACACCACCGCGTGAG	4	0	0
HGLibA_00505	ACOXL	CTGCCTCTGTTAAAACGTGC	9	10	9
HGLibA_00506	ACOXL	GTCAGCCGAAGCCTTGTCAT	8	50	94
HGLibA_00507	ACOXL	AGAGGACTTCTCCTATGACA	10	2	50
HGLibA_00508	ACP1	ACGGTACCTGCCGGGCAACG	95	33	642
HGLibA_00509	ACP1	TGCTGTTTCTGACTGGAACG	11	6	12
HGLibA_00510	ACP1	CAACTTCCGGGTATGAGATA	11	13	18
HGLibA_00511	ACP2	GTTGAAGCGCTGCATCCCGT	2	5	15
HGLibA_00512	ACP2	GCCCTGCGGCAGCGCTATCA	303	154	1007
HGLibA_00513	ACP2	AGCCGTGATAGCGCTGCCGC	63	0	0
HGLibA_00514	ACP5	TTTCCGGCTAGCACGTACCA	12	0	3
HGLibA_00515	ACP5	GGTAGGCCCGTGCTCGGCTA	73	161	342
HGLibA_00516	ACP5	CACAGTCCGAGCGATCTCCT	33	14	61
HGLibA_00517	ACP6	GGAGTCCACCCGTTGTTTGC	70	125	502
HGLibA_00518	ACP6	ACGAACCTTCTTTCTGACAC	22	33	56
HGLibA_00519	ACP6	CTTTAGGGGGGCATGTTTGC	50	6	54
HGLibA_00520	ACPL2	GAAACCGTATCACCCAAAAC	13	12	10
HGLibA_00521	ACPL2	CGTTTCAGTCCACCTGATCC	25	4	28
HGLibA_00522	ACPL2	GTTCAAGGGGCTTTCGAAAG	20	10	51
HGLibA_00523	ACPP	AGACCGAAGTGTACTAGCCA	8	3	0
HGLibA_00524	ACPP	TACTTTCAGGTGTTTCGGCA	6	0	0
HGLibA_00525	ACPP	TCCTCATGGCCACAAGGATT	46	60	99
HGLibA_00526	ACPT	GAACTTCACGGGACTGTCGC	36	63	130
HGLibA_00527	ACPT	ACAGTCCCGTGAAGTTCTCC	27	13	111
HGLibA_00528	ACPT	ACCCCTGGTGTTCGTGGCTC	14	14	25
HGLibA_00529	ACR	GTGGTGTCCGCATCGTCGGC	116	94	316
HGLibA_00530	ACR	TTGCCTGAACCGTAACCCAC	15	19	55
HGLibA_00531	ACR	GGCGTTATCTTTAGCAACCA	17	11	84
HGLibA_00532	ACRBP	TGCGAAGAAGCGTTCGTATT	82	91	149
HGLibA_00533	ACRBP	CACCATCGGGCACTAAGCCG	28	19	69
HGLibA_00534	ACRBP	GGGTGCTCACCTTCCGATTG	4	0	2
HGLibA_00535	ACRC	CACTGCTTGACTGAACATTA	45	38	88
HGLibA_00536	ACRC	TCAAGCAGTGATGACACCAG	5	0	13
HGLibA_00537	ACRC	ACTCACCTCGCCTGTCTCTT	74	63	205
HGLibA_00538	ACRV1	TAATTTGCATCCTCGTTCCA	20	14	35
HGLibA_00539	ACRV1	CTCACCAGAAGGCTGTTCAC	25	5	27
HGLibA_00540	ACRV1	CCTTTGAGTGAGCTTGAGTC	33	10	123
HGLibA_00541	ACSBG1	CTGTCCACAGGTCGTAGATC	25	20	46
HGLibA_00542	ACSBG1	CCGCCCAGATCTACGACCTG	17	29	82
HGLibA_00543	ACSBG1	TGTGTGCTAGTCTACACTTC	15	18	73
HGLibA_00544	ACSBG2	TCCGACAAGCCTCATAGTAC	37	13	128
HGLibA_00545	ACSBG2	CGAGAGTCAGTCAACCGATT	45	43	168
HGLibA_00546	ACSBG2	ATGACCTTACCCGGCTAGGA	7	4	8
HGLibA_00547	ACSF2	CAAGATCGTGGGCCGCTCTA	27	26	8
HGLibA_00548	ACSF2	CGAGCCATGGCTGTCTACGT	104	71	129
HGLibA_00549	ACSF2	TGCACCCCTGAACGTAGCTG	0	0	0
HGLibA_00550	ACSF3	GCAGCGCGTTGACCACACCA	31	41	87
HGLibA_00551	ACSF3	GGACAGAGCCATGCCGATCT	59	29	102
HGLibA_00552	ACSF3	TCTTAAGTTCTGAAACGCCG	14	25	41
HGLibA_00553	ACSL1	TCTTCCGACCAACACGCTTA	61	35	224
HGLibA_00554	ACSL1	ACTTGACAGCGACGAGCCCT	53	78	167
HGLibA_00555	ACSL1	CTCGTCGCTGTCAAGTAGTG	75	33	124
HGLibA_00556	ACSL3	CAACAGTGATGATGTGCCGC	29	17	91
HGLibA_00557	ACSL3	CGAGTGGATGATAGCTGCAC	11	8	7
HGLibA_00558	ACSL3	CTCACAGAAGATGGCGATGT	18	10	87
HGLibA_00559	ACSL4	AATCGCAGAGTGAATAACTT	8	4	41
HGLibA_00560	ACSL4	TCATGGGCTAAATGAATCTG	45	10	112
HGLibA_00561	ACSL4	GATTACCAGTGTTGAACTTC	32	23	54
HGLibA_00562	ACSL5	CAGACACAGCGAGTCCTCTT	105	67	300
HGLibA_00563	ACSL5	GTCAGGATGCAGATCAACGC	0	0	0
HGLibA_00564	ACSL5	TTTAGACAATGGGCCCTGCT	65	69	141
HGLibA_00565	ACSL6	CGGCGATCTGTGATTGGGTC	59	54	406
HGLibA_00566	ACSL6	ATGTACCAGGTGTTCCGCCG	39	47	123
HGLibA_00567	ACSL6	ATCCGCTACATCATCAATAC	16	7	14
HGLibA_00568	ACSM1	CAATCCATCCTGAGTCCGAC	63	26	202
HGLibA_00569	ACSM1	GTCGGACTCAGGATGGATTG	26	77	109
HGLibA_00570	ACSM1	AACGTCTTCACACAGACCTG	10	0	6
HGLibA_00571	ACSM2A	GTGCATGCTCCTAATGCCCA	33	32	121
HGLibA_00572	ACSM2A	ACAGGCTCCCGAGAGGACGT	85	50	260
HGLibA_00573	ACSM2A	GAACATCTTGTGCTCACTTA	25	35	97
HGLibA_00574	ACSM2B	ACAGGCTCCCGAGAGGATGT	48	24	140
HGLibA_00575	ACSM2B	TGTCTGAGAAAAGCTGCGAT	59	88	141
HGLibA_00576	ACSM2B	AACATCCTCTCGGGAGCCTG	34	4	48
HGLibA_00577	ACSM3	GATGCAACAGCGTCTACTGC	39	21	187
HGLibA_00578	ACSM3	TGATGCTAGCTCGTGTCACC	3	8	13
HGLibA_00579	ACSM3	TTACCCGATCTCCTCTTTGT	45	37	40
HGLibA_00580	ACSM4	AATGTAGCTTGCATACGAAC	3	9	68
HGLibA_00581	ACSM4	AATACAATGGACTCCACCGC	24	4	49
HGLibA_00582	ACSM4	CCCAGGGATCATCTTCATGC	52	44	171
HGLibA_00583	ACSM5	TGACCGAATCTGACATCTTC	1	2	0
HGLibA_00584	ACSM5	TCTTACATTCAGGATAACTT	35	55	76
HGLibA_00585	ACSM5	CGTACAGCTCCACACCAGTC	40	69	154
HGLibA_00586	ACSS1	ACGAGAGTGTCCCGCGCCAG	122	19	47
HGLibA_00587	ACSS1	CCAGATCAAAGCAACGCTCT	20	52	66
HGLibA_00588	ACSS1	CCGAGAGCGTTGCTTTGATC	37	17	60
HGLibA_00589	ACSS2	TCACATCAAAGTTGTACCGA	29	14	38
HGLibA_00590	ACSS2	CCACAGTAGACATGTCCCCG	111	117	239
HGLibA_00591	ACSS2	GGTGCATTCTGGATGTAGTC	25	61	34
HGLibA_00592	ACSS3	CTCCCGGTCGTGACCTTGAT	105	69	491
HGLibA_00593	ACSS3	TAGTCGCATTGATCATGTAA	8	1	17
HGLibA_00594	ACSS3	TACATCGCCTGTGGGATCAT	4	0	0
HGLibA_00595	ACTA1	GCCCCCCGACATGACGTTGT	248	308	627
HGLibA_00596	ACTA1	GGGGCACCACGATGTACCCT	68	111	64
HGLibA_00597	ACTA1	CGGTGAGATCGCGGCCCGCC	812	562	1863
HGLibA_00598	ACTA2	CCTACCAGTTGTGCGTCCAG	22	31	83
HGLibA_00599	ACTA2	GGCCTCACCAGTAGTAACGA	11	8	28
HGLibA_00600	ACTA2	GGGACAAAAAGACAGCTACG	3	17	5
HGLibA_00601	ACTB	CAACCGCGAGAAGATGACCC	4	0	0
HGLibA_00602	ACTB	TCCTTCCCAGGGCGTGATGG	15	28	73
HGLibA_00603	ACTB	AGCCATGTACGTTGCTATCC	14	62	65
HGLibA_00604	ACTBL2	TCCTCGACACCAGGGCGTTA	43	50	268
HGLibA_00605	ACTBL2	TGCCAGATCCAGGCGTAGAA	60	52	98
HGLibA_00606	ACTBL2	GCCTCATGCCATTCTACGCC	100	129	505
HGLibA_00607	ACTC1	TCCCCGGGCAGGCATTGTTC	51	46	508
HGLibA_00608	ACTC1	TGCATACGATCAGCAATACC	9	0	11
HGLibA_00609	ACTC1	TGGTACGGCCAGAAGCATAC	29	34	62
HGLibA_00610	ACTG1	TCCCCTGCAGGGCGTCATGG	55	5597	468
HGLibA_00611	ACTG1	TCGACTCACCTTGATCTTCA	52	6	33
HGLibA_00612	ACTG1	CAAGCAGGAGTACGACGAGT	0	21	9
HGLibA_00613	ACTG2	ACCGCGCTCGTGTGTGACAA	272	132	758
HGLibA_00614	ACTG2	CCACTAGGCATGGAGTCCGC	104	97	135
HGLibA_00615	ACTG2	GTGTGACATTGACATCCGTA	13	1	68
HGLibA_00616	ACTL10	CCCGTTACCCACGCTGAAAC	17	33	33
HGLibA_00617	ACTL10	TGCTCCACCGGCGCGTTCAG	57	18	127
HGLibA_00618	ACTL10	CATGGCTAGCACCGCGTTGC	91	47	109
HGLibA_00619	ACTL6A	GTTGAAGGACATAGCCATCG	1	0	0
HGLibA_00620	ACTL6A	TGCCAAGACCTCGTAACCTG	5	1	28
HGLibA_00621	ACTL6A	TCGTTCTACTGGGCTGATTT	36	91	73
HGLibA_00622	ACTL6B	ACTATGAGCGGGGGCGTCTA	44	60	243
HGLibA_00623	ACTL6B	ATGACCTCCGCTCCATCCCG	202	199	725
HGLibA_00624	ACTL6B	GTCATGTCGCCCCTCAAGAA	48	29	72
HGLibA_00625	ACTL7A	TACGATCCGCTACGTGCTGC	65	94	389
HGLibA_00626	ACTL7A	GGTCCACCGCTTTGAGTACG	88	58	310
HGLibA_00627	ACTL7A	ACCCACACGGCCCGCTTCGC	538	551	757
HGLibA_00628	ACTL7B	CGTAGCCGCACTTGCAGTAC	65	5	99
HGLibA_00629	ACTL7B	CTTGCGGGTGTCGCCAGCGT	222	133	408
HGLibA_00630	ACTL7B	ACCAGCCGCGCCGACTACGC	313	206	542
HGLibA_00631	ACTL8	GAACTCCAGCGTCTTGCCGC	78	41	197
HGLibA_00632	ACTL8	GATAACGGTTCTTGCAGCCA	11	10	111
HGLibA_00633	ACTL8	GTGCTACGTGCCGCAGAATC	4	0	39
HGLibA_00634	ACTL9	TAAGCACCACTATTGCTACG	13	7	77
HGLibA_00635	ACTL9	CGACTGCGATGCCACGTACA	43	3	147
HGLibA_00636	ACTL9	TGGGGAGCGCAGCGACTCGA	5	9	56
HGLibA_00637	ACTN1	GGCCTTACCTTCGGCTCCGA	38	61	286
HGLibA_00638	ACTN1	GATCCAAACAGGTGAACGCT	14	19	34
HGLibA_00639	ACTN1	CCAGCGGACCGAGAAACTGC	31	0	67
HGLibA_00640	ACTN2	CACGTAGTTGTACTGCACGC	21	13	82
HGLibA_00641	ACTN2	GTACAACTACGTGTACGACG	5	0	6
HGLibA_00642	ACTN2	CATCCTTCGCTTTGCTATTC	29	16	113
HGLibA_00643	ACTN4	GCATGAGCTTGAGCCCGTCT	67	89	313
HGLibA_00644	ACTN4	GGAGTTGCACCATGCCGTGA	21	13	97
HGLibA_00645	ACTN4	TGCACATTGACGTTCTTATA	7	0	33
HGLibA_00646	ACTR10	GCTCCCCAACAATTTAGAAC	20	12	68
HGLibA_00647	ACTR10	GATCTAACCTGATTGATCCA	58	7	71
HGLibA_00648	ACTR10	TTATACTGAACAACTCTGAC	0	0	0
HGLibA_00649	ACTR1A	ACCCAAGCACGTTCGTGTCA	33	3	104
HGLibA_00650	ACTR1A	TGCCATGACACGAACGTGCT	32	14	91
HGLibA_00651	ACTR1A	AAACTTCGGCAGCTCGTTCC	46	29	77
HGLibA_00652	ACTR1B	TCGGGCGGCCGAAGCACATG	0	107	118
HGLibA_00653	ACTR1B	CGCTCAACCCGAGTAAGAAC	16	33	73
HGLibA_00654	ACTR1B	CTGGCAGTACGTCTACTCCA	2	21	0
HGLibA_00655	ACTR2	TATAACTAGATATCTTATCA	5	0	0
HGLibA_00656	ACTR2	TCATTCCAGTTTGTGAAGTG	21	2	0
HGLibA_00657	ACTR2	CACATTTGCCCAGTATATGA	5	23	34
HGLibA_00658	ACTR3	TGTCAGACGTCCTCTCTACA	17	5	19
HGLibA_00659	ACTR3	AAGTGGGTGATCAAGCTCAA	20	15	49
HGLibA_00660	ACTR3	CACTAGAATATTGTCCTCTC	40	19	62
HGLibA_00661	ACTR3B	GGTGCCACAGTCCACCACGC	37	34	206
HGLibA_00662	ACTR3B	TTTGAATCATTTAACGTACC	13	11	54
HGLibA_00663	ACTR3B	AGGCTCCCTGCCTCCCTGCG	330	451	1045
HGLibA_00664	ACTR3C	TTCGAATCATTTAACGTTCC	14	4	6
HGLibA_00665	ACTR3C	TGAACTGCAATGTAGAGTCC	29	37	66
HGLibA_00666	ACTR3C	TCTCCAGGCAGTGCTGGCCT	87	85	177
HGLibA_00667	ACTR5	TGAGCACAGCTACATCGCTG	16	1	35
HGLibA_00668	ACTR5	AACTGCAAGCGCATCAATCT	33	9	31
HGLibA_00669	ACTR5	TTACCTGCACATATAGCAGT	10	11	24
HGLibA_00670	ACTR6	GGAGCTTACAACGCCAAAAT	15	2	0
HGLibA_00671	ACTR6	TGAGATGACGACCTTAGTGC	0	0	0
HGLibA_00672	ACTR6	ACTCTTAACCAATCATCTAA	12	37	48
HGLibA_00673	ACTR8	GCGGCCCATCGTGCCCGCGC	1874	526	1817
HGLibA_00674	ACTR8	CGCACCTCTTGCAGCGACTC	38	110	160
HGLibA_00675	ACTR8	CATCACCCTGAGTATTTAGT	9	6	20
HGLibA_00676	ACTRT1	GAGGGCTCGGTCATAAGTAC	12	21	32
HGLibA_00677	ACTRT1	AGTTAAACCCGCTAGCAAAG	10	27	57
HGLibA_00678	ACTRT1	CGCAGTCACCAAACTCTGTA	48	39	128
HGLibA_00679	ACTRT2	GGAGACCATATTCGAGAGCC	1	0	10
HGLibA_00680	ACTRT2	CTGCACTCCCCTTTCGAGCG	128	76	218
HGLibA_00681	ACTRT2	AGATCACGGCTCCCCCCGAC	117	99	363
HGLibA_00682	ACTRT3	GAGCCGTTGTCGATCACCAC	84	61	305
HGLibA_00683	ACTRT3	CAACGGCTCGGGAATGATCA	4	0	21
HGLibA_00684	ACTRT3	ACTAACCGCTTGTCTAAACC	7	8	14
HGLibA_00685	ACVR1	TTGGATCATTCGTGTACATC	24	12	86
HGLibA_00686	ACVR1	GGCTCGCCAGATTACACTGT	49	83	183
HGLibA_00687	ACVR1	AGCAGCCTTTCTGGTAGACG	10	13	8
HGLibA_00688	ACVR1B	TGCCCACGATCTCCATGTGC	40	26	257
HGLibA_00689	ACVR1B	AGCCTGAGCACCCGTCCATG	79	62	268
HGLibA_00690	ACVR1B	ACACCTGCACATGGAGATCG	1	2	16
HGLibA_00691	ACVR1C	ATTTATGATGTGACCGCCTC	19	7	19
HGLibA_00692	ACVR1C	TTGGTTAGGTCTACCTCTGT	29	63	30
HGLibA_00693	ACVR1C	AGGGTCGACAGTGCTCCTAC	52	21	117
HGLibA_00694	ACVR2A	TGCCACTTATGTTAATTGCG	23	27	79
HGLibA_00695	ACVR2A	ACTTGAGTTGGAACAAGTAC	19	4	19
HGLibA_00696	ACVR2A	CCAGTTGCTTAACGAATATG	24	10	62
HGLibA_00697	ACVR2B	GCGATGCCGGTACATCCAAA	0	0	0
HGLibA_00698	ACVR2B	CGGCATCGCAAGCCCCCCTA	230	130	707
HGLibA_00699	ACVR2B	CGCGGAACATGACGGCGCCC	896	464	1193
HGLibA_00700	ACVRL1	GCAGTGTTGCATCGCCGACC	53	126	410
HGLibA_00701	ACVRL1	CTCAGACACGACAACATCCT	16	16	94
HGLibA_00702	ACVRL1	CATCGGCAACAACCCGAGAG	56	121	202
HGLibA_00703	ACY1	TGGCGGAAGAGCGTCACCGA	6	19	0
HGLibA_00704	ACY1	GCTGGACAGTGCGGATACGC	43	104	144
HGLibA_00705	ACY1	TGAGGAGACAGCCCGCCAGC	53	23	84
HGLibA_00706	ACY3	GGGGAAGTCCACGACGCCCA	49	50	447
HGLibA_00707	ACY3	CTATAGACCCGTGGGCGTCG	22	11	23
HGLibA_00708	ACY3	GGCAACGCCCTTCTCATAGT	15	4	16
HGLibA_00709	ACYP1	CAGGAACTTACCTGCATAAC	16	14	64
HGLibA_00710	ACYP1	CACATACCTGAGTATGCTTA	5	6	21
HGLibA_00711	ACYP1	TTTCATAATCCACTGATATC	25	16	77
HGLibA_00712	ACYP2	TCCGAACACCTCGTAGTCCA	48	38	91
HGLibA_00713	ACYP2	CGAGGTGTTCGGAAGAGTGC	16	12	21
HGLibA_00714	ACYP2	AGAGTATTCAAGCTTAGAGA	5	1	3
HGLibA_00715	ADA	CAGGCTTGATGGATCCGTCT	44	2	23
HGLibA_00716	ADA	GCTCACTTTGGGCTTGTCGA	103	40	176
HGLibA_00717	ADA	GAACTGCATGTCCACCTAGA	9	2	30
HGLibA_00718	ADAD1	GCGAGTTCAGCTTGACCTTA	111	48	244
HGLibA_00719	ADAD1	CTCGCTGCATTTGTGCAAAC	31	11	42
HGLibA_00720	ADAD1	GCTAGTTCAGATAAAACAAC	3	1	0
HGLibA_00721	ADAD2	ATGGCGAGCGCTCGTCCAAC	24	4	130
HGLibA_00722	ADAD2	TGCTCACCTACCTACGCTCA	36	19	122
HGLibA_00723	ADAD2	CAGTTCCGCGCTCACCGAGA	65	186	125
HGLibA_00724	ADAL	CAATCACAGTCATCTGATCG	18	51	66
HGLibA_00725	ADAL	TCAGATGACTGTGATTGACA	38	34	48
HGLibA_00726	ADAL	GAATAGAAGTCTGTCTTGCA	20	3	20
HGLibA_00727	ADAM10	AAAATGTGCCACCACGAGTC	16	3	18
HGLibA_00728	ADAM10	GATACCTCTCATATTTACAC	26	16	38
HGLibA_00729	ADAM10	AAGTGTCCCTCTTCATTCGT	12	1	18
HGLibA_00730	ADAM11	CCTCCTCTCCTCGCAATACG	25	5	95
HGLibA_00731	ADAM11	GGTCACGGAACCCAGCCGTC	61	27	203
HGLibA_00732	ADAM11	GCTCCACGTATTGCGAGGAG	35	9	55
HGLibA_00733	ADAM12	TTGGAGTCGAAGCTCTTCAC	15	11	36
HGLibA_00734	ADAM12	GTCAGTCTCAGCACGTGTTC	24	19	63
HGLibA_00735	ADAM12	AATATCCCCGTACATGTCCA	14	2	25
HGLibA_00736	ADAM15	TAATTGGGAGATCGTCCTGA	19	3	26
HGLibA_00737	ADAM15	TTCCCCGAGTATTAGCTGTC	4	0	16
HGLibA_00738	ADAM15	CACAGCTTGCCCGCCAGCGC	990	400	2197
HGLibA_00739	ADAM17	AACGTTCAGTACTTGATGTC	11	109	22
HGLibA_00740	ADAM17	GGACTTCTTCACTGGACACG	18	11	49
HGLibA_00741	ADAM17	CTTAAGGTGAGCCTGACTCT	21	13	49
HGLibA_00742	ADAM18	CAACCTTACACTCTACATCT	45	52	78
HGLibA_00743	ADAM18	TTTCCGAGATGTAGAGTGTA	49	21	84
HGLibA_00744	ADAM18	TCATTTGACTTAATCTTCCG	21	11	67
HGLibA_00745	ADAM19	ACTCACCTCCAATTTCCGTG	34	6	35
HGLibA_00746	ADAM19	TGAGGGGCGAGAACTGATCC	45	48	104
HGLibA_00747	ADAM19	TCAAACCACCACACGGAAAT	19	0	31
HGLibA_00748	ADAM2	CAGAAACAAGACGCGCCACA	4	3	0
HGLibA_00749	ADAM2	CGCGTCTTGTTTCTGCTCAG	59	24	127
HGLibA_00750	ADAM2	TCCTACAAAATTGTAATTGA	1	1	7
HGLibA_00751	ADAM20	CCAAATTATGACCAAGCTCG	15	9	55
HGLibA_00752	ADAM20	GTAGCTCGCACACACACCAC	18	0	77
HGLibA_00753	ADAM20	ACCCTCCCACACATGATATC	58	29	103
HGLibA_00754	ADAM21	TCCATTGAGAGAAATCGTTC	30	12	47
HGLibA_00755	ADAM21	ACGACATATTCCTGCAACAT	25	20	74
HGLibA_00756	ADAM21	TAAGAAGCCCGACAGTAAAC	1	0	20
HGLibA_00757	ADAM22	TGAACACTTACTGAAGTCCG	19	7	82
HGLibA_00758	ADAM22	GAGAATGAATGACGTTCCAA	13	11	9
HGLibA_00759	ADAM22	AGGAGAGCACTGTTACTACC	17	9	75
HGLibA_00760	ADAM23	AACCGTACCTTAGAGTACTG	6	4	51
HGLibA_00761	ADAM23	TATGATAGAGCCACTAGAGC	1	2	16
HGLibA_00762	ADAM23	CACTTACTGAAGTCCATTGC	7	6	58
HGLibA_00763	ADAM28	TCATCCACTGCATAAAAGAG	35	3	133
HGLibA_00764	ADAM28	AAAAGCTGTACCTGTTGCTC	9	29	30
HGLibA_00765	ADAM28	AATATGTACCTGCAACAGAG	10	7	63
HGLibA_00766	ADAM29	AGTCGGAGAACATTACGCCC	12	77	15
HGLibA_00767	ADAM29	GTGGTGCCAGTTATCCTCAC	42	39	110
HGLibA_00768	ADAM29	AGTAGTATGATCACTCATAT	12	5	16
HGLibA_00769	ADAM30	GCATTGTCGGAACTAGTAGA	12	3	21
HGLibA_00770	ADAM30	GGAACCCCTTGCAAGTATGA	5	10	13
HGLibA_00771	ADAM30	ATGCTCGCCTGTCATCAGAT	78	62	184
HGLibA_00772	ADAM32	GCTCACCGGGTCTTGACGCC	283	273	944
HGLibA_00773	ADAM32	GCCGCACCATGTTCCGCCTC	493	1666	2952
HGLibA_00774	ADAM32	GTGTACAGTTTCTCATCTAT	21	27	70
HGLibA_00775	ADAM33	ACCCTGGCGCACCGTCAGCC	582	209	2161
HGLibA_00776	ADAM33	GCAGCCAGTCACCCCGCACT	310	336	666
HGLibA_00777	ADAM33	GAAACCCACTACGGCCCAGA	29	52	44
HGLibA_00778	ADAM7	CTGATACAGAAGCGAGATAC	19	8	22
HGLibA_00779	ADAM7	GTATCTCGCTTCTGTATCAG	29	30	64
HGLibA_00780	ADAM7	CAAGACATACCTTTAACCTG	4	1	5
HGLibA_00781	ADAM8	CGGCTACACAGAGACCTATA	34	17	65
HGLibA_00782	ADAM8	CTGGGCGCGATGATGCTGCC	50	35	39
HGLibA_00783	ADAM8	CCGACCCATACCTGCCCGCG	218	227	784
HGLibA_00784	ADAM9	CACTGACCATCCCAATATAC	6	21	60
HGLibA_00785	ADAM9	TTAGGTATCTTATGTTATTC	25	2	28
HGLibA_00786	ADAM9	CTTATGAAATTATAACTCCT	10	6	3
HGLibA_00787	ADAMDEC1	TCGGACCCTACCATGTTCTC	35	18	65
HGLibA_00788	ADAMDEC1	TACCACGAAACCTGAGAACA	1	0	1
HGLibA_00789	ADAMDEC1	ACCACAACTTCATGCTGCGT	30	13	76
HGLibA_00790	ADAMTS1	CTGCCGGTTGGCATCGTACG	97	36	275
HGLibA_00791	ADAMTS1	GCACCTCGTACGATGCCAAC	120	156	359
HGLibA_00792	ADAMTS1	GCTTGTGGCAGACCAGTCGA	102	4	549
HGLibA_00793	ADAMTS10	CTCACGTGTGCCCGATCTCG	81	60	373
HGLibA_00794	ADAMTS10	CCAGACGCACACCATCGACA	32	33	129
HGLibA_00795	ADAMTS10	CGCTCACACATTCCGCCCAC	103	429	150
HGLibA_00796	ADAMTS12	ACCACCCGCACATCGTTTAC	22	18	25
HGLibA_00797	ADAMTS12	CTCGGACTGGACCCACCACG	223	151	643
HGLibA_00798	ADAMTS12	GTACTACAGAATTTCTCACG	45	46	83
HGLibA_00799	ADAMTS13	TGCAGGCGGCATCCTACACC	57	40	289
HGLibA_00800	ADAMTS13	CATAGCGCTCTGTGTCCTCC	45	32	71
HGLibA_00801	ADAMTS13	AAGTAAGAAGACACGGCCTG	2	10	7
HGLibA_00802	ADAMTS14	ACACTTGTCATCCGCCTTCA	41	67	164
HGLibA_00803	ADAMTS14	AAGCCGGACCTTCACCGCCA	47	7	347
HGLibA_00804	ADAMTS14	GGCGGTGAAGGTCCGGCTTG	78	52	271
HGLibA_00805	ADAMTS15	CGCGGAGCCTTTGGCTACCG	27	21	89
HGLibA_00806	ADAMTS15	TTAACGGCCGCCGCTACTAC	9	0	7
HGLibA_00807	ADAMTS15	AGGGGTTGGCACGGTCGATC	19	1	18
HGLibA_00808	ADAMTS16	TGGATGAAGCCCCGCGCGCG	106	0	167
HGLibA_00809	ADAMTS16	GGGACACGTAATCGCCCCTG	80	508	236
HGLibA_00810	ADAMTS16	TGTGCAGACTTTACCGCCAG	23	58	65
HGLibA_00811	ADAMTS17	CCGGCTCACCAGCGAGCACA	21	126	30
HGLibA_00812	ADAMTS17	CCCGTGGTACTGCACCATGT	107	143	330
HGLibA_00813	ADAMTS17	GTGGACGAGAACATCTGATC	5	6	0
HGLibA_00814	ADAMTS18	GTGACTGCTCAAAATCGCCG	0	1	0
HGLibA_00815	ADAMTS18	GTCGTGTGAAATATATGACC	19	3	122
HGLibA_00816	ADAMTS18	GGGCGACCCAGAAGATCAGC	14	53	177
HGLibA_00817	ADAMTS19	GCCAGGACTGCATGACCGTG	133	99	471
HGLibA_00818	ADAMTS19	TCATTGCACTTTCGAATCTG	42	36	135
HGLibA_00819	ADAMTS19	CACTGATTAGAGCCCGAGAG	16	0	12
HGLibA_00820	ADAMTS2	CGAGAAGGGCACCACCCGCG	102	43	302
HGLibA_00821	ADAMTS2	GGAGTTCTTCATCGAACCCT	14	10	81
HGLibA_00822	ADAMTS2	AGGAGCACGCCAACAGCTCG	45	25	78
HGLibA_00823	ADAMTS20	GACCGCCGATGCATCCTTTC	70	60	286
HGLibA_00824	ADAMTS20	ACGAAGTAGTGATCCCCGAG	4	0	0
HGLibA_00825	ADAMTS20	ATTAGTTATGATTCACCGTG	8	8	22
HGLibA_00826	ADAMTS3	TCTCTTATTAGAGTCGGACC	13	3	44
HGLibA_00827	ADAMTS3	AATGAGACGCCGCAGACACG	47	1	165
HGLibA_00828	ADAMTS3	ACCTCTGTAGTGGAAGTCTT	12	5	13
HGLibA_00829	ADAMTS4	CATACCCAGCGTGTCGCAAG	31	64	114
HGLibA_00830	ADAMTS4	AGTCTCCACTTGCGACACGC	60	48	193
HGLibA_00831	ADAMTS4	AGCCATTCTGTTTACCCGTC	9	3	16
HGLibA_00832	ADAMTS5	GGACGCGGGGGTTTCGCAGC	9	38	229
HGLibA_00833	ADAMTS5	CCGGCCATACAACCGCGCCA	274	195	490
HGLibA_00834	ADAMTS5	GGGCTTAGATGCATCAATGC	11	9	71
HGLibA_00835	ADAMTS6	TCAACGTAGTACAACTAAAG	1	0	0
HGLibA_00836	ADAMTS6	ACCAGCTAACTATTCCAATA	0	2	17
HGLibA_00837	ADAMTS6	CATACAGATGTCGTTGTTGA	24	5	18
HGLibA_00838	ADAMTS7	CCCCCCGCGTCGACTCGAAC	288	39	528
HGLibA_00839	ADAMTS7	CCGGCTTTGTGAGCGAGACG	68	18	203
HGLibA_00840	ADAMTS7	ACACCCACCTGGTGCGGGTC	0	0	0
HGLibA_00841	ADAMTS8	ATGGCCGTGTCGTAGTGCTC	20	13	79
HGLibA_00842	ADAMTS8	CAGTGTAAGCCCCCCATTGT	118	105	370
HGLibA_00843	ADAMTS8	CGAACAGCGGTGCCATCACG	83	195	278
HGLibA_00844	ADAMTS9	CGCTGCGCCTATAAATGATG	21	35	88
HGLibA_00845	ADAMTS9	GACGTAGCAGCATTAAACAG	10	2	16
HGLibA_00846	ADAMTS9	ATGCTGCTACGTCACCAGCC	69	69	216
HGLibA_00847	ADAMTSL1	AGGCATCCCATAGGCCGTCC	47	71	242
HGLibA_00848	ADAMTSL1	CTCCTCGGAGCGTGCGGTCC	382	227	738
HGLibA_00849	ADAMTSL1	CAAGCATGGAATGCTGCCGT	25	57	25
HGLibA_00850	ADAMTSL2	GACCGGAATCGAGTACATCG	25	9	61
HGLibA_00851	ADAMTSL2	TGCGATAGTTGCCCGTCACG	11	19	6
HGLibA_00852	ADAMTSL2	GACCAACGAGGTGTGCGAGC	57	32	18
HGLibA_00853	ADAMTSL3	GGTCATCATAGCGATAAGTG	6	3	15
HGLibA_00854	ADAMTSL3	CACTTATCGCTATGATGACC	1	0	1
HGLibA_00855	ADAMTSL3	ACTGGGATGCTTGGGGCGAC	53	52	250
HGLibA_00856	ADAMTSL4	TTCGATATAACCGTCCTCCC	21	4	46
HGLibA_00857	ADAMTSL4	AGGACGGTTATATCGAAAGA	4	0	23
HGLibA_00858	ADAMTSL4	TCCTGGCCGCTCGAATCTCC	72	55	168
HGLibA_00859	ADAMTSL5	GCGGCCGAAGCTGTGGTAGA	37	72	79
HGLibA_00860	ADAMTSL5	GGACAGGGCGGCCATTGTAC	13	0	76
HGLibA_00861	ADAMTSL5	GCACACTGTAGGTCTCGGAA	8	1	32
HGLibA_00862	ADAP1	CCGGGCCAAGTACGAGCGAC	7	34	0
HGLibA_00863	ADAP1	GAACTCCTGTCGCTCGTACT	154	63	376
HGLibA_00864	ADAP1	CAAGGTGAAGTCCGTCCGCC	83	33	345
HGLibA_00865	ADAP2	GCTGCTTAAGGTAACCGAGA	8	1	12
HGLibA_00866	ADAP2	GGGGAAACCATCTCGCTCCC	7	2	0
HGLibA_00867	ADAP2	AACTTTACCTGGGAGCGAGA	1	3	8
HGLibA_00868	ADAR	AATAGTATCCGCGCAGCACC	19	3	14
HGLibA_00869	ADAR	CTCGGCCATTGATGACAACC	51	29	50
HGLibA_00870	ADAR	TGGTCTCTTACCGAGGTTCA	132	32	248
HGLibA_00871	ADARB1	AGCTGACGCTGTCTCACGCC	66	69	216
HGLibA_00872	ADARB1	TCACGCTCGCAGAAAAGTGC	15	18	22
HGLibA_00873	ADARB1	CGTCTCATACCTTCCAGGAT	30	7	96
HGLibA_00874	ADARB2	GCGGTCCTTACCTTTCCGCT	9	8	28
HGLibA_00875	ADARB2	CGTGGACGGCAGGACGTTCG	295	197	616
HGLibA_00876	ADARB2	GGTGAACGGGCTCACGTTCG	86	47	213
HGLibA_00877	ADAT1	TCTTGAACTCCGAAGCCTTT	69	34	165
HGLibA_00878	ADAT1	ATTTGAACAGAGCCGCAGTG	40	60	129
HGLibA_00879	ADAT1	CCTCAGCATGGCTATCATTG	7	8	5
HGLibA_00880	ADAT2	GAGCACGCGCCGCTTGCAGC	165	66	200
HGLibA_00881	ADAT2	CACTTTGACGACACCAATCG	72	64	256
HGLibA_00882	ADAT2	CGCGTGCTCGGTGTCGGCAG	215	151	633
HGLibA_00883	ADAT3	CGCACACCATGACGGCGTGC	92	242	394
HGLibA_00884	ADAT3	GCGCACCGTAGAAGACGCGC	3	3	0
HGLibA_00885	ADAT3	GCGTAAACTGGACGCAGACG	3	14	42
HGLibA_00886	ADC	GTACACGATGGTCTTGGAGG	27	4	52
HGLibA_00887	ADC	CGAGGTAGCTGCCTTCTTCG	61	55	167
HGLibA_00888	ADC	GTTGGCGCAGATGATCTTAC	12	46	78
HGLibA_00889	ADCK1	CTAATGACTTTGGCGCTGTC	26	3	56
HGLibA_00890	ADCK1	CTTAGAGATTCGCAACAACG	4	11	8
HGLibA_00891	ADCK1	AAGACCAACGACCTGCTGCG	65	78	236
HGLibA_00892	ADCK2	GATTCTGAGCTTCGTAACGC	11	7	57
HGLibA_00893	ADCK2	TTCCCTCTGCCCGCTGCGAC	94	106	293
HGLibA_00894	ADCK2	ACTTGACGGCTTTCACATTC	30	16	137
HGLibA_00895	ADCK3	GCGTGGTGCGGCACTCAAGC	389	283	1610
HGLibA_00896	ADCK3	ATTGGCCGGCTGGCCAACTT	53	9	231
HGLibA_00897	ADCK3	GATCGTGCGCACGCTCTGCA	0	0	0
HGLibA_00898	ADCK4	GCTAGGAGTACTGGCCGAGA	1	2	0
HGLibA_00899	ADCK4	TGACCGCTCTCGAGAACGCA	26	23	53
HGLibA_00900	ADCK4	GCCCATCCTGGTAAAACTTT	41	39	147
HGLibA_00901	ADCK5	GGTGCTCTCCACCGCGGTAG	142	157	426
HGLibA_00902	ADCK5	TGCACCAATGTTGTCCTTCG	28	6	57
HGLibA_00903	ADCK5	GGACTCGTTACCTTGGAGGA	8	3	9
HGLibA_00904	ADCY1	GTTCACACCGACGAAGAGCA	7	4	32
HGLibA_00905	ADCY1	TGTCGCCGCATCAAGATTCT	117	28	350
HGLibA_00906	ADCY1	GGACTGCTACTACTGCGTGT	27	13	25
HGLibA_00907	ADCY10	ACCTTAACTGCTCTCTGATC	26	9	100
HGLibA_00908	ADCY10	CCTGACCAATCACCAGAAAG	7	4	11
HGLibA_00909	ADCY10	CCCCCATACCTGCAAATTTC	28	2	75
HGLibA_00910	ADCY2	CCGCGACTTGATGCAATTAC	80	34	158
HGLibA_00911	ADCY2	GCTTATGGTAGGCTCCCGCC	67	212	248
HGLibA_00912	ADCY2	TCCATATCACCAACGAGAAG	11	4	28
HGLibA_00913	ADCY3	CACGCGCGAAGTTCAGGCCC	77	9	699
HGLibA_00914	ADCY3	CTTCTCCGAGCCCGAATACT	52	27	231
HGLibA_00915	ADCY3	TTACGAGATGGCCTCCACCA	19	8	31
HGLibA_00916	ADCY4	CAGCGCGACCCATACCAAGC	6	0	0
HGLibA_00917	ADCY4	TGGGTCGCGCTGCTAGCGCT	0	0	0
HGLibA_00918	ADCY4	CTCGTAGAAGAGGTCTTCGC	37	16	69
HGLibA_00919	ADCY5	GCGGTTCATCTTGGCGATCA	22	2	29
HGLibA_00920	ADCY5	CTGCACCCACTATCCGGCTG	60	39	316
HGLibA_00921	ADCY5	GGTGCAGACACCCACGATGT	54	48	63
HGLibA_00922	ADCY6	ACGCGTTGCGCTCGCCACCA	214	205	554
HGLibA_00923	ADCY6	GCAGTGTTGCCCGAGTGATG	74	104	95
HGLibA_00924	ADCY6	CCGCAGCCAGCTTGTCAAAC	19	1	21
HGLibA_00925	ADCY7	ACTTCTCGTAGAGCGCATCT	6	4	2
HGLibA_00926	ADCY7	CTACTTCCTCAACGAGGGCG	7	1	2
HGLibA_00927	ADCY7	TGTTACCTGCTCCCACGCAC	4	3	0
HGLibA_00928	ADCY8	CGTAGCCTATGCCGTCGCCC	81	48	100
HGLibA_00929	ADCY8	CCACTTCCGATTTGCGCCTT	62	146	46
HGLibA_00930	ADCY8	ATGGGCCAGTCGATCAAATC	50	59	171
HGLibA_00931	ADCY9	CTTACCTGATGGACACCGCG	27	10	42
HGLibA_00932	ADCY9	TGTCCCTCGCGGTGTCCATC	251	286	854
HGLibA_00933	ADCY9	CGGCCCCCACGACGGTGGCG	840	250	2407
HGLibA_00934	ADCYAP1	GGCTCCGAGCCATCGAAGTC	15	4	129
HGLibA_00935	ADCYAP1	CCGTGAAGATCCCGTCCGAG	183	79	576
HGLibA_00936	ADCYAP1	AACCCGCTGCCAGACTTCGA	28	54	104
HGLibA_00937	ADCYAP1R1	GTCTGGGAGACCGAAACCAT	57	2	130
HGLibA_00938	ADCYAP1R1	GTGTTGGAAGCCCGCCCATG	18	12	112
HGLibA_00939	ADCYAP1R1	CCCCTTACCTGAGAGATCTA	32	9	61
HGLibA_00940	ADD1	GACCAGAGTGAACTCCGAGC	30	38	56
HGLibA_00941	ADD1	CATGGCACCAGACCTTCGCC	174	223	714
HGLibA_00942	ADD1	GAATGGTGATTCTCGTGCTG	24	34	77
HGLibA_00943	ADD2	TGAAGTCCGCGATCTGTCGC	92	71	101
HGLibA_00944	ADD2	AGTACATGCGCCTTCGCAAC	35	35	38
HGLibA_00945	ADD2	CCGCATGAGCCGCTCCCCTT	469	771	1328
HGLibA_00946	ADD3	ACAAGTCTACAAGTCTGTAC	16	19	57
HGLibA_00947	ADD3	ACAGGCCTTTCGGGAAGACT	67	116	152
HGLibA_00948	ADD3	ACACCTATCAATGACCTTCC	6	6	0
HGLibA_00949	ADH1A	TCACCTTAATACGAACTTCA	27	23	69
HGLibA_00950	ADH1A	CCATGGTACCACTAACCACG	1	5	0
HGLibA_00951	ADH1A	CTGTGGCACAGATGACCACG	31	24	153
HGLibA_00952	ADH1B	CCAGGTTGCCACTAACCACG	150	210	210
HGLibA_00953	ADH1B	TCTCATCCACCACCGTGTAC	23	11	25
HGLibA_00954	ADH1B	GTCTGCAGTTAACGTTGCCA	58	35	70
HGLibA_00955	ADH4	AGACTTACATAAACCGATCC	24	6	45
HGLibA_00956	ADH4	CTAGCTTTCCCAGTGATCGT	39	20	64
HGLibA_00957	ADH4	GGAGTGACCAACGTCAAACC	16	36	12
HGLibA_00958	ADH5	CTGATAGATCATTGCCACTG	30	18	106
HGLibA_00959	ADH5	GTGCTCATTGAGATGACCGA	20	21	92
HGLibA_00960	ADH5	ACTTCAGGTTATCAAGTGCA	8	3	30
HGLibA_00961	ADH6	TCCATACAGGTTGTGGCCAC	9	2	6
HGLibA_00962	ADH6	GCTGGAATCGTTGAGAGTAT	23	9	65
HGLibA_00963	ADH6	GATGCAAAGCAGCCATACTC	4	0	30
HGLibA_00964	ADH7	CCTACTCGCTCCTAATGCAA	12	1	32
HGLibA_00965	ADH7	AATGCTTGTCGCAACCCAGA	20	6	61
HGLibA_00966	ADH7	GACTAAAGAAGTTCGCATTA	12	10	88
HGLibA_00967	ADHFE1	AGGATCAATCAGTCCCAGTG	4	10	28
HGLibA_00968	ADHFE1	CGACCACTCGGGCAGGCATG	176	210	451
HGLibA_00969	ADHFE1	TTACAATGTGGATCACCCAC	2	0	9
HGLibA_00970	ADI1	GAAATTTCACGTACTGCCCG	30	5	66
HGLibA_00971	ADI1	GCAGTGGGTACTTCGATGTG	51	24	163
HGLibA_00972	ADI1	GGGGATCTATCACCGCTTCA	30	15	42
HGLibA_00973	ADIG	GAAGTACCCTTTGATGCCGC	37	26	38
HGLibA_00974	ADIG	CTACGCTTCTTACTTAGCCA	3	4	24
HGLibA_00975	ADIG	AAATGACTCCAGTGTGTGCT	36	12	45
HGLibA_00976	ADIPOQ	CCAGGGCATCCGGGCCATAA	100	77	330
HGLibA_00977	ADIPOQ	ATCGGTGAAACCGGAGTACC	36	33	114
HGLibA_00978	ADIPOQ	TAGGCAAAGTAGTACAGCCC	22	6	45
HGLibA_00979	ADIPOR1	GTCCCACTGCGCCACAATGA	124	21	226
HGLibA_00980	ADIPOR1	CTGCCATCATTGTGGCGCAG	42	11	410
HGLibA_00981	ADIPOR1	GACAACGACTATCTGCTACA	7	11	9
HGLibA_00982	ADIPOR2	CTCATGATGTACTACCAGAC	3	0	0
HGLibA_00983	ADIPOR2	CTCTTCGTGTACCATCCAGT	43	20	72
HGLibA_00984	ADIPOR2	CTTACAAGCCCATCATGCTA	8	11	84
HGLibA_00985	ADIRF	CTGGTTAGCAGTCTTGTCGA	8	2	0
HGLibA_00986	ADIRF	CATCGACAAGACTGCTAACC	15	4	25
HGLibA_00987	ADIRF	CACTTGCTGAGCTGCCGCTC	104	37	138
HGLibA_00988	ADK	AGCGCTCACCTCAGCGCTTG	35	21	62
HGLibA_00989	ADK	TGGAGGCGCCGCAAGCGCTG	175	68	613
HGLibA_00990	ADK	TTCAAAGTCGAATATCATGC	17	1	33
HGLibA_00991	ADM	CGACGCGACATCCAACCGAG	27	3	42
HGLibA_00992	ADM	TCCTAGGCGCTGACACCGCT	105	157	455
HGLibA_00993	ADM	ACAAGGACAACGTCGCCCCC	45	35	165
HGLibA_00994	ADM2	AACTCATGGGACCGGCCGGC	44	6	39
HGLibA_00995	ADM2	ACCCGCGACCCGTCAAACCC	10	116	8
HGLibA_00996	ADM2	GTCTTCGGGGGCCCGAGTGT	17	2	47
HGLibA_00997	ADM5	TCCAGTATATGATCTCCGCC	12	24	39
HGLibA_00998	ADM5	CCTACAGCTATGGGCGCCGC	33	12	23
HGLibA_00999	ADM5	CCCCTTGGGCGGAGAAGGCG	0	0	0
HGLibA_01000	ADNP	ATCGAAGACCATGAACGTAT	17	8	54
HGLibA_01001	ADNP	TGCTCGTAAGTGCGCTTCAC	15	10	100
HGLibA_01002	ADNP	CCCATCACTTACGAAAAACC	1	1	6
HGLibA_01003	ADNP2	CTTTCCGTCCAACGTCTACC	55	163	137
HGLibA_01004	ADNP2	CCGTCACGGGTTCTTCCCCC	14	47	0
HGLibA_01005	ADNP2	GACCTTAAAGGCTTTGATCC	3	3	0
HGLibA_01006	ADO	TTCGCGGGCCGAGTACACCG	8	1	11
HGLibA_01007	ADO	GATCCAACGGATCGCCCGCC	21	3	167
HGLibA_01008	ADO	ACAAGCTAGACGCGGGCGGC	5	0	11
HGLibA_01009	ADORA1	GGCGACCCGCAGAAGTACTA	13	0	0
HGLibA_01010	ADORA1	CTCGAACTCGCACTTGATCA	42	32	198
HGLibA_01011	ADORA1	CTTCTGCTTCATCGTGTCGC	104	102	576
HGLibA_01012	ADORA2A	TCTGGCGGAACTCGCGGATA	163	64	273
HGLibA_01013	ADORA2A	CTCCTCGGTGTACATCACGG	50	40	166
HGLibA_01014	ADORA2A	CGTGGCTGCGAATGATCTTG	40	15	279
HGLibA_01015	ADORA2B	CATCGCCGCGCTTTCGGTGG	260	175	980
HGLibA_01016	ADORA2B	GTTGCCCGCCACCGAAAGCG	50	47	54
HGLibA_01017	ADORA2B	GTTCCGGTAAGCATAGACAA	32	28	58
HGLibA_01018	ADORA3	TCCGCAAGGCTGACCGCTCC	369	298	1624
HGLibA_01019	ADORA3	TCGCTGTGGACCGATACTTG	46	7	12
HGLibA_01020	ADORA3	CATTGGACTCTGCGCCATAG	13	1	16
HGLibA_01021	ADPGK	TGTTCCACCAGAGTCATTGC	40	50	155
HGLibA_01022	ADPGK	AGTCAATGCATGTGTTGATG	18	6	28
HGLibA_01023	ADPGK	TTCTCTCACGACCTCTCCAA	44	29	171
HGLibA_01024	ADPRH	CGGCTTGGATGCCCTAGACG	12	29	22
HGLibA_01025	ADPRH	ATCCAAGTGAGCATCGAGAG	35	11	77
HGLibA_01026	ADPRH	GGAGAAGATACACCGGCAGT	2	0	1
HGLibA_01027	ADPRHL1	GACCCTCATCGAGGTCAGCG	117	79	257
HGLibA_01028	ADPRHL1	ACTCCACGCTGACCTCGATG	82	27	261
HGLibA_01029	ADPRHL1	CCAGGCGAGAAGGTAGTTAT	53	77	229
HGLibA_01030	ADPRHL2	CTCAAAGACATCGCGACATT	66	21	129
HGLibA_01031	ADPRHL2	AGGAGCCTTTCCCGTTAAAC	34	34	82
HGLibA_01032	ADPRHL2	TTACAATGGCGCCATCCTGC	25	1	79
HGLibA_01033	ADPRM	ATGTCTGTAGTATCGCCGCC	62	79	56
HGLibA_01034	ADPRM	AACATCTGCGATGACGCCAA	18	48	121
HGLibA_01035	ADPRM	CACACATTGTCAGAGGCGTC	17	9	47
HGLibA_01036	ADRA1A	GATCAAGAGAGACCTTCTAC	16	24	69
HGLibA_01037	ADRA1A	TTCACAAACGCCATCCGTCT	88	128	334
HGLibA_01038	ADRA1A	GGAAGCTGGCTTCATGTCAT	20	2	37
HGLibA_01039	ADRA1B	CGCGCTTTCGTGCGCATCCT	391	643	1046
HGLibA_01040	ADRA1B	AGCGAGCCGCCGCGCGTCCA	45	9	60
HGLibA_01041	ADRA1B	GTACTGCCGTGTCTATATAG	14	3	6
HGLibA_01042	ADRA1D	ATACCGCAGAAGCGCTCGTC	37	60	100
HGLibA_01043	ADRA1D	TGCGCGCGACCACGTACACG	86	190	236
HGLibA_01044	ADRA1D	CTGTCGCACAAGATCCGCGC	96	104	110
HGLibA_01045	ADRA2A	GCCGCGCGACACCGACGCGC	2867	748	2676
HGLibA_01046	ADRA2A	CCCGACGGCCGTGAGCGTGT	210	93	826
HGLibA_01047	ADRA2A	TACGTCATCTCGTCGTGCAT	26	37	32
HGLibA_01048	ADRA2B	ACGGGCGGCACAGGATCCTC	7	35	8
HGLibA_01049	ADRA2B	TGGAGTTGTACTCCAGCGCG	29	83	15
HGLibA_01050	ADRA2B	AACGGACACTCGAAGTCCAC	3	0	0
HGLibA_01051	ADRA2C	GCGTCCCCGACTACCGAAAA	53	36	81
HGLibA_01052	ADRA2C	CTACGCGCGCATCTACCGAG	34	7	16
HGLibA_01053	ADRA2C	GCGGCCTCAACGACGAGACC	51	66	72
HGLibA_01054	ADRB1	CCGCTTACCCGCACGCCCGT	654	437	1835
HGLibA_01055	ADRB1	TACGGACGAGGCGATGGCGT	0	0	0
HGLibA_01056	ADRB1	CCAACGGGCGTGCGGGTAAG	53	18	161
HGLibA_01057	ADRB2	CGTCTGCAGACGCTCGAACT	168	129	140
HGLibA_01058	ADRB2	TGTAAACTTCCTTACGGATG	31	12	55
HGLibA_01059	ADRB2	CCCTTTCCTGCGTGACGTCG	3	65	3
HGLibA_01060	ADRB3	TTACCTACCCGTCGAGCCGT	69	52	220
HGLibA_01061	ADRB3	GTGACCAACCCGCTGCGTTA	66	73	364
HGLibA_01062	ADRB3	CAACGTGTTCGTGACTTCGC	23	27	58
HGLibA_01063	ADRBK1	TGTATGAGTCGAAGATCTCC	12	7	77
HGLibA_01064	ADRBK1	CTTCGACTCATACATCATGA	14	2	72
HGLibA_01065	ADRBK1	GGCCGACGTGAGCTACCTGA	77	80	457
HGLibA_01066	ADRBK2	CAGCAAGAGGATCGTCCTGC	12	4	32
HGLibA_01067	ADRBK2	TTATGATGCCTACATCATGA	3	0	12
HGLibA_01068	ADRBK2	CTGATTGAAAATCTTGTCAA	28	4	37
HGLibA_01069	ADRM1	CGCCTAGCGCAGAGAGTTCG	176	64	90
HGLibA_01070	ADRM1	CGCTTGAACTCACAGTCGTC	59	26	97
HGLibA_01071	ADRM1	ACATCCGCGTTGGCGAGGAT	0	0	0
HGLibA_01072	ADSL	CTCGGACACGCTTCAAGTTC	91	116	66
HGLibA_01073	ADSL	CGAGCCAGTCTACCCACATT	2	0	0
HGLibA_01074	ADSL	TCCGAGATGACCTGCGCTTC	70	50	168
HGLibA_01075	ADSS	CCTTTCTAGGACTAGAAGGC	15	4	34
HGLibA_01076	ADSS	ATATCTGACAGAGCTCATAT	15	2	20
HGLibA_01077	ADSS	CCAATGAATGCAGTGACATT	14	4	28
HGLibA_01078	ADSSL1	CTCTCATGCAGGCAACGGGG	61	41	96
HGLibA_01079	ADSSL1	CCAGTCGATGTTCCCCACCC	324	214	1014
HGLibA_01080	ADSSL1	ACATTGAAGGCCAACTCAAA	14	38	40
HGLibA_01081	ADTRP	CCGGCTGATGTAAGCAATGC	4	25	14
HGLibA_01082	ADTRP	TAGATACTGTCATCCCCGTG	22	5	69
HGLibA_01083	ADTRP	GACGACTTCAGCCAATGTGA	47	84	149
HGLibA_01084	AEBP1	GCTGACCGACGACGAGATCG	83	55	272
HGLibA_01085	AEBP1	GAACTCCTCGATCTCGTCGT	14	21	65
HGLibA_01086	AEBP1	GGGCGCCCCTCTCAAATAAC	58	33	29
HGLibA_01087	AEBP2	TTTCTTCGATGCACAAACAC	28	38	74
HGLibA_01088	AEBP2	TGTGCATCGAAGAAATCATG	9	7	50
HGLibA_01089	AEBP2	GTTCTGCTGACTGAAGTGTG	16	46	23
HGLibA_01090	AEN	TTGGGACATAGGTCGTATCC	17	11	28
HGLibA_01091	AEN	TCGCTGACTACCGTACCCGC	36	32	101
HGLibA_01092	AEN	CTACTGATGAGTGCCCGTGC	47	27	48
HGLibA_01093	AES	CACGTCCGTGGCACGCGTCC	158	65	282
HGLibA_01094	AES	TCCAGGCTGAGATCGTCAAA	10	43	91
HGLibA_01095	AES	CACGACCTGGACGCGTGCCA	243	267	898
HGLibA_01096	AFAP1	ATAAGAGCTGCTCATCGCAT	44	14	129
HGLibA_01097	AFAP1	TTATGAGTCGTATGATGAAG	20	7	17
HGLibA_01098	AFAP1	ATCTCCGGCAGGGGCATCTG	120	118	395
HGLibA_01099	AFAP1L1	GTACCTCAGCGATACCACCC	29	16	136
HGLibA_01100	AFAP1L1	GCACGAGCTGCGTTTCACCC	159	90	650
HGLibA_01101	AFAP1L1	GGGCACGTAGATGATGCTGC	2	15	0
HGLibA_01102	AFAP1L2	GCCCCGATGGAGCGGTACAA	90	42	203
HGLibA_01103	AFAP1L2	AAAGCCGGAGGAGCTCCGCC	115	48	250
HGLibA_01104	AFAP1L2	CTTCCTCAAGATTCTTGACC	14	4	59
HGLibA_01105	AFF1	CCTGGTTTAGAGTTACCATT	53	17	162
HGLibA_01106	AFF1	TACTTGTCAAACTTCACTTG	24	22	35
HGLibA_01107	AFF1	CCTTCAGCTCAGTGACAGTG	2	0	0
HGLibA_01108	AFF2	GAATTCGCCGTGCAAGCGCC	190	126	331
HGLibA_01109	AFF2	CATAGTTTCCAAGCGTGTTC	10	3	35
HGLibA_01110	AFF2	AAGATTTCTTCAACACAGCT	35	10	54
HGLibA_01111	AFF3	AGAAACCGACCGCGTATGTG	12	6	28
HGLibA_01112	AFF3	TCCGAAGACGACTTCAGCTT	60	45	244
HGLibA_01113	AFF3	TGTAGTGCTACAGATAGACG	4	1	15
HGLibA_01114	AFF4	GGGCAACTTACAACTTTGTA	35	49	55
HGLibA_01115	AFF4	GCAACATGAACCGTGAAGAC	0	0	0
HGLibA_01116	AFF4	GAGTCTCAGCAGTCCAATTT	70	140	204
HGLibA_01117	AFG3L2	ATGGGCGGACTCTTCAGTGT	9	4	11
HGLibA_01118	AFG3L2	TGAAGAGTCCGCCCATCCCT	13	23	191
HGLibA_01119	AFG3L2	AGTTTCCAGATTCCGTTCAA	6	4	2
HGLibA_01120	AFM	AATTTCTTACCTATATCCCG	5	3	10
HGLibA_01121	AFM	TAACCCTGCCCACACAACCT	39	87	137
HGLibA_01122	AFM	TGCATTTGCTCAGTATGTTC	6	9	14
HGLibA_01123	AFMID	ACAACCTTCAGACGACTCGT	4	12	1
HGLibA_01124	AFMID	GCTTACGGCATCGCCCCCAA	38	20	174
HGLibA_01125	AFMID	TTCCCCGACGAGTCGTCTGA	58	161	317
HGLibA_01126	AFP	AACTTATCTCTGCAGTACAT	13	4	25
HGLibA_01127	AFP	TGAAGACTGTTCATCTCCAG	44	84	99
HGLibA_01128	AFP	TTCAGGGTGTTTAGAAAACC	11	1	1
HGLibA_01129	AFTPH	GACAGCTTTATTAAACCGCC	1	3	0
HGLibA_01130	AFTPH	ATGCTTCGAAAATTCGCTCC	19	14	54
HGLibA_01131	AFTPH	ATGTACATCTGATCAGTTCC	8	10	5
HGLibA_01132	AGA	ACCACCTGGTATCTTAAAGC	14	25	23
HGLibA_01133	AGA	TGCAGCACTACTATGGATGT	61	31	118
HGLibA_01134	AGA	GTGCATACCCTCCAATAATT	32	23	42
HGLibA_01135	AGAP1	CCTGACGGGCACATATGTCC	66	5	230
HGLibA_01136	AGAP1	GGTGGACCGACTCGAAGCGC	91	130	184
HGLibA_01137	AGAP1	CATATGTGCCCGTCAGGTAC	5	3	7
HGLibA_01138	AGAP11	GCTATACTTCTTGTAGTTCA	24	10	42
HGLibA_01139	AGAP11	ACTTTGATATAATGCCTCAT	33	10	92
HGLibA_01140	AGAP11	CATCTTCTTCATCCCCTAGC	21	0	41
HGLibA_01141	AGAP2	GGTGGACGACCCCGAACTCC	48	39	180
HGLibA_01142	AGAP2	AGCAGGCTCTAAACCGCCTC	14	24	33
HGLibA_01143	AGAP2	TTACCTACCAGGCGCAGTTC	42	55	154
HGLibA_01144	AGAP3	CATAGGTCCCCGTCAGATAG	18	7	21
HGLibA_01145	AGAP3	GGGCTGACTTCCCGCTAGAC	98	46	425
HGLibA_01146	AGAP3	CAGCTTCCGCAACGCCAGCG	48	43	163
HGLibA_01147	AGAP4	TAACCCTTCTGCCAATCCAG	2	0	4
HGLibA_01148	AGAP4	CATCTGTTTGAGAGTTCCTC	11	3	55
HGLibA_01149	AGAP4	TTGTCATTGTAAGATAATGC	3	0	4
HGLibA_01150	AGAP5	TAGCCTTTCTGCCAATCCAG	3	0	0
HGLibA_01153	AGAP6	TATTGTGCTTGACTCTGGAT	13	15	9
HGLibA_01154	AGAP6	AGTCAAGCACAATATTCCAG	0	0	0
HGLibA_01163	AGAP9	TAACCTTTCTGCCAATCCAG	3	0	6
HGLibA_01164	AGAP9	TAACTCTTCTGCCAATCCAG	4	11	2
HGLibA_01165	AGBL1	CGTAGGCGTTGGCTGTGTCA	115	64	278
HGLibA_01166	AGBL1	ACGCCTACGTGCAGATCCGA	40	30	300
HGLibA_01167	AGBL1	GAAAGCGCACCCAAGCAATC	22	40	186
HGLibA_01168	AGBL2	TACCGTCACCTCCAATATTA	47	39	124
HGLibA_01169	AGBL2	CCCCAAGAGAGCCATTCAAC	38	11	59
HGLibA_01170	AGBL2	AACCCTCAATGCCTGTTGAA	36	11	112
HGLibA_01171	AGBL3	TGAGCCAGTGTATATCCCAA	24	178	59
HGLibA_01172	AGBL3	GGCCACCGTGTTGGGCTCAA	127	80	332
HGLibA_01173	AGBL3	GGTTCCGTTTCTAAGCCCGT	76	64	235
HGLibA_01174	AGBL4	GTAATCCACGCTTCCGAGTC	24	13	105
HGLibA_01175	AGBL4	TGTTTACTACTACCGCTGCC	16	15	30
HGLibA_01176	AGBL4	TTACTTCTTTCGGGAGCAGC	15	3	25
HGLibA_01177	AGBL5	TCTCGAATGCGTTCCCAGCG	85	79	384
HGLibA_01178	AGBL5	CCTCGACCATTCCGTTTCGC	8	9	29
HGLibA_01179	AGBL5	GCTGGGAACGCATTCGAGAC	8	16	50
HGLibA_01180	AGER	TCTTACGGTAGACACGGACT	15	19	98
HGLibA_01181	AGER	CAAAACATCACAGCCCGGAT	68	27	99
HGLibA_01182	AGER	TCCCGACAGCCGGAAGGAAG	61	356	32
HGLibA_01183	AGFG1	CCCCACCTACGTTAACATGA	3	3	0
HGLibA_01184	AGFG1	TGCTTCGACTGCGACCAGCG	73	68	99
HGLibA_01185	AGFG1	GAGGATTAAATCCACCACAC	19	20	40
HGLibA_01186	AGFG2	GAGATTGACTTGACACGATG	11	33	44
HGLibA_01187	AGFG2	ATCACCCAGAAGTGTCCGAA	5	10	23
HGLibA_01188	AGFG2	GAGAGTTACCTGGCTCGAGG	1	2	0
HGLibA_01189	AGGF1	TCTATAGTATTTCCACTAGT	53	28	188
HGLibA_01190	AGGF1	GACGAAGCCATTACCAGTGA	1	1	106
HGLibA_01191	AGGF1	AGCTAATGATGAGCCTTCTA	12	2	46
HGLibA_01192	AGK	AACTACCCTTTGCAAGCTGC	10	1	73
HGLibA_01193	AGK	ACGGATGTGATCATTGTTGC	12	3	28
HGLibA_01194	AGK	TGTTCTTCGACGAACAGATG	15	11	56
HGLibA_01195	AGL	ATCAGCACCAACACGTAAAA	24	10	75
HGLibA_01196	AGL	TATGAGCTACAGTTCCGATT	3	0	3
HGLibA_01197	AGL	TGATAATCATGTGCTACCCT	29	10	39
HGLibA_01198	AGMAT	CACCGGCCGGGCCACGAACT	875	1032	1667
HGLibA_01199	AGMAT	GATTCGGACCTCGCCGCATC	176	212	375
HGLibA_01200	AGMAT	CAGCTGCCGGCGAATTCAAG	21	122	106
HGLibA_01201	AGMO	GCTTTAACGTCAATCTCAGC	16	50	98
HGLibA_01202	AGMO	TTGACGTTAAAGCATCATCC	32	9	83
HGLibA_01203	AGMO	AAAACAACATGCGAAATCCC	14	29	33
HGLibA_01204	AGO1	TCAGCGCGTTCGCTTCACCA	79	52	251
HGLibA_01205	AGO1	CCTCCTGAAGGTCGACTTTG	41	34	124
HGLibA_01206	AGO1	GAACGCGCTGAGAGTCCGTG	34	32	71
HGLibA_01207	AGO2	TAACGCCTGCAAGCTCACGC	34	5	54
HGLibA_01208	AGO2	GCGTTACACGATGCACTTTC	27	37	72
HGLibA_01209	AGO2	GCCACCATGTACTCGGGAGC	80	96	77
HGLibA_01210	AGO3	AAGGCATTACTTCTAGTGGC	10	3	38
HGLibA_01211	AGO3	TCAGACTTCCACTATGATCA	20	4	18
HGLibA_01212	AGO3	TCTTCTGGGCACCATGAGTA	8	10	14
HGLibA_01213	AGO4	GTTAACATACGTTTGATGAC	13	5	33
HGLibA_01214	AGO4	CCAGCACCAATGCTGCAATA	35	12	27
HGLibA_01215	AGO4	GTCTAGTCACATTACAAACT	19	10	41
HGLibA_01216	AGPAT1	CTCGACGTTGCGTCCTCGCA	139	158	378
HGLibA_01217	AGPAT1	TTGCCAAGCGCGAGCTACTG	38	25	196
HGLibA_01218	AGPAT1	TCCCGTACAGGTATTTGATG	16	17	53
HGLibA_01219	AGPAT2	GCGATCTGCACGCAGCGCTC	146	30	211
HGLibA_01220	AGPAT2	TGGCAGGTGTCCACGAGCGC	49	5	36
HGLibA_01221	AGPAT2	ATTGTCGTTGCGAGTACCCT	9	11	74
HGLibA_01222	AGPAT3	GACCAAGCACCGCGTTAGCA	42	18	128
HGLibA_01223	AGPAT3	AGTACCACGTCCAGCCGATG	40	74	109
HGLibA_01224	AGPAT3	CAGGCCACGGTAGAGCGCTT	67	116	391
HGLibA_01225	AGPAT4	CCGCGCGCCTACCTCAAGTA	407	172	1625
HGLibA_01226	AGPAT4	TCACCTGTTGCCACGAACCA	11	11	3
HGLibA_01227	AGPAT4	GGCCCTGGACCCTCGTGAAC	10	48	141
HGLibA_01228	AGPAT5	GTGCGCTACGTGCTGAAAGA	5	0	0
HGLibA_01229	AGPAT5	AAACAAGTTGCAGAGCTACG	16	20	33
HGLibA_01230	AGPAT5	CATCTCTTTCTCGTTAAATT	4	51	13
HGLibA_01231	AGPAT6	CCCCATCTTACCGTTGGTGT	44	16	113
HGLibA_01232	AGPAT6	TCAGCGCTCGCACGCAGATC	92	26	249
HGLibA_01233	AGPAT6	TGAGCCGAAGGCTGATGTAC	8	49	84
HGLibA_01234	AGPAT9	GCTGGTTATAGGAACTACAC	5	1	20
HGLibA_01235	AGPAT9	ACTGATCCCAATGAAAGCCA	29	21	100
HGLibA_01236	AGPAT9	CAACACAAATGCCTCCCTTC	14	26	71
HGLibA_01237	AGPHD1	ATCATGTTTCTGAAAGCCGC	24	30	62
HGLibA_01238	AGPHD1	CTACTTTCAGGTATCAATCA	10	4	27
HGLibA_01239	AGPHD1	CGATGAAGACTACTTAACTT	22	1	26
HGLibA_01240	AGPS	TACCTTAGGTACCCTCTTAG	9	9	33
HGLibA_01241	AGPS	CTTGGCCATAAAACTATATC	33	3	94
HGLibA_01242	AGPS	GATCGAGTATTTAGAGCTCA	1	3	0
HGLibA_01243	AGR2	CTTGATGATTATTCATCACT	36	12	68
HGLibA_01244	AGR2	GGAAACTTACAACCAGATTG	12	22	6
HGLibA_01245	AGR2	GACAAACACCTTTCTCCTGA	31	8	107
HGLibA_01246	AGR3	GAGAGTATTGACAATCCTCC	6	3	1
HGLibA_01247	AGR3	GAGGATTGTCAATACTCTCA	14	7	18
HGLibA_01248	AGR3	GATAAGAATTTATCACCTGA	30	16	61
HGLibA_01249	AGRN	GAGGCGTCCGACCCACACAC	135	109	568
HGLibA_01250	AGRN	CCTTGTTGCCGCCGTCCAGC	390	344	1168
HGLibA_01251	AGRN	ATGTCCCGCCGGCTCCGGGC	436	478	1922
HGLibA_01252	AGRP	CAGCCTTACGCAGCGACGTG	85	68	171
HGLibA_01253	AGRP	GCTCCTCACGTCGCTGCGTA	99	123	383
HGLibA_01254	AGRP	GCCCATCTGGGCTCCTCGCG	543	243	812
HGLibA_01255	AGT	GGCCAGCATCCCGACCATTG	58	46	316
HGLibA_01256	AGT	TTGCAGCGACTAGCACCAGC	25	104	121
HGLibA_01257	AGT	GAGTCACCGAGAAGTTGTCC	13	4	3
HGLibA_01258	AGTPBP1	TCCTACGATCCTAGAATTAT	37	32	83
HGLibA_01259	AGTPBP1	CAATATTTGTGAACCACCTT	23	7	20
HGLibA_01260	AGTPBP1	GCTGTGAATTCAGTATCCTT	32	10	51
HGLibA_01261	AGTR1	CTACAAGCATTGTGCGTCGA	49	77	81
HGLibA_01262	AGTR1	TCTCAGCATTGATCGATACC	3	1	6
HGLibA_01263	AGTR1	TCAGGCCCAGCCCTATCGGG	37	76	91
HGLibA_01264	AGTR2	AAGCCCGAAGTGAAGACCGC	58	71	81
HGLibA_01265	AGTR2	TTACTGAAGACGAATAGCTA	7	1	23
HGLibA_01266	AGTR2	TTCGGGCTTGTGAACATCTC	41	12	72
HGLibA_01267	AGTRAP	AACTTCGAAGTGCAGCGCAC	4	15	10
HGLibA_01268	AGTRAP	CACCATGCTTATGGCGTCGA	63	38	156
HGLibA_01269	AGTRAP	CTCCATCGACGCCATAAGCA	17	36	157
HGLibA_01270	AGXT	TCCTGGTCTGGAACACGTAC	8	22	1
HGLibA_01271	AGXT	TATGCGCTCCCCGATGTCCA	72	32	191
HGLibA_01272	AGXT	CCGAGTGCACCCGATGACCA	3	22	0
HGLibA_01273	AGXT2	AGACGGTGCTTGTATGCCAC	8	6	22
HGLibA_01274	AGXT2	TATGTTGTTTGAGTGCGCCC	18	24	17
HGLibA_01275	AGXT2	AGGATACTCACGGGTGGCAA	32	24	43
HGLibA_01276	AGXT2L1	CAACGACTTAGCCTTACGCC	9	14	76
HGLibA_01277	AGXT2L1	CATACTCAACAATGTTGTCG	14	20	39
HGLibA_01278	AGXT2L1	GGTCAAGAGTGATCACATCC	43	48	180
HGLibA_01279	AGXT2L2	GCAGTACATGTACGATGAAC	15	3	12
HGLibA_01280	AGXT2L2	CATCGTACATGTACTGCCCT	58	56	84
HGLibA_01281	AGXT2L2	GAGGCTGGCTCGCCACTACA	141	203	633
HGLibA_01282	AHCTF1	CAAAATGAAGTTGAAGCATC	17	12	26
HGLibA_01283	AHCTF1	CCTTCTTGTTGACCTATGTT	10	9	32
HGLibA_01284	AHCTF1	TTAAGAGCTCAAGTGACTAG	1	0	4
HGLibA_01285	AHCY	ACCGCTCCCGCATACGCATC	32	19	23
HGLibA_01286	AHCY	TGCCGGGCCTGATGCGTATG	42	97	173
HGLibA_01287	AHCY	CAACGAGAACGCCGTGGAGA	4	22	30
HGLibA_01288	AHCYL1	CGCCGAGAAGTACTCCTTCA	35	41	85
HGLibA_01289	AHCYL1	CGTCACCAAGGCGCCCAAGA	9	0	0
HGLibA_01290	AHCYL1	TCGAGCGAGACAAAGATCTT	8	13	14
HGLibA_01291	AHCYL2	CGCCTCGGTGACGGTGCCGT	170	98	251
HGLibA_01292	AHCYL2	TCCTAGTTGCGACTCCGCCT	81	223	284
HGLibA_01293	AHCYL2	GTGTGTGCAACCCACGATTT	39	23	91
HGLibA_01294	AHDC1	AGTGCGCCGCAAGGCGTACT	0	0	0
HGLibA_01295	AHDC1	GGCCAAGATCCCCGTATCGC	74	25	120
HGLibA_01296	AHDC1	CGAGCCACCATCGCCCGAGC	48	66	201
HGLibA_01297	AHI1	CACTGCTTAGTTTGTCATCA	42	5	60
HGLibA_01298	AHI1	CATGTGGTTGATGAGCATAC	23	39	69
HGLibA_01299	AHI1	AATAACAAGCCGAGATAGCC	7	1	6
HGLibA_01300	AHNAK	AGACCTTCGACGTGAATCGC	54	36	114
HGLibA_01301	AHNAK	TTGCCAGCGATTCACGTCGA	122	103	561
HGLibA_01302	AHNAK	GCTGAAGACTTCACGGGTCC	42	40	110
HGLibA_01303	AHNAK2	CGGATGAGGGCATTCGACCA	18	22	12
HGLibA_01304	AHNAK2	GGTCGAATGCCCTCATCCGC	14	0	244
HGLibA_01305	AHNAK2	TTTCAGGATGAGTCGTCCAG	8	3	34
HGLibA_01306	AHR	AAGTCGGTCTCTATGCCGCT	4	1	53
HGLibA_01307	AHR	TTGCTGCTCTACAGTTATCC	34	2	25
HGLibA_01308	AHR	AATTTCAGCGTCAGCTACAC	1	0	0
HGLibA_01309	AHRR	CCCGCGTACGTGCACTCCCC	144	70	597
HGLibA_01310	AHRR	TTATGCATCAGCAACGATCG	24	51	59
HGLibA_01311	AHRR	GGGAGTGCACGTACGCGGGC	1	5	302
HGLibA_01312	AHSA1	TGAGCCTGACACAAATCTCG	20	18	13
HGLibA_01313	AHSA1	AGACGTTGCCATCTACCATG	16	4	44
HGLibA_01314	AHSA1	GCATCCATTAACAATCGCAA	14	2	8
HGLibA_01315	AHSA2	CTGCAGCTGACCCCCCTAAA	55	73	122
HGLibA_01316	AHSA2	AATTCTGTTTGCCCTAGAGT	19	28	38
HGLibA_01317	AHSA2	GTATAGCATCTTCACTGTAA	6	45	40
HGLibA_01318	AHSG	GGTTGTCTATAAATCAGCCC	36	14	90
HGLibA_01319	AHSG	CTCACGCTGCATCTTGCCAC	0	0	21
HGLibA_01320	AHSG	ACACCTTTACTTCATCAATC	24	50	39
HGLibA_01321	AHSP	AATAAGGATCTCATTTCCGC	17	3	61
HGLibA_01322	AHSP	ACTTCTACATCAACTATTAC	12	3	43
HGLibA_01323	AHSP	TCGGCAAGAGCTGAACACTC	48	36	72
HGLibA_01324	AICDA	ACGAGACGCATTTCGTACTT	27	9	57
HGLibA_01325	AICDA	CGCGCGCCTCTACTTCTGTG	193	115	306
HGLibA_01326	AICDA	GCCGCTGCTACCGCGTCACC	324	229	415
HGLibA_01327	AIDA	ATGTTCAGCCTGTCCCATTA	23	10	43
HGLibA_01328	AIDA	TACTTGGTTCTAGCTTCTTC	0	11	17
HGLibA_01329	AIDA	TGAATTCACAGAAGAACAAA	12	3	21
HGLibA_01330	AIF1	CATGTCCCTGAAACGAATGC	13	13	58
HGLibA_01331	AIF1	GAACGTCTCCCCGGAGCCAC	31	31	34
HGLibA_01332	AIF1	TACATGGAGTTTGACCTTAA	26	10	53
HGLibA_01333	AIF1L	GGGGCTTACCCGGTTGATCT	2	0	0
HGLibA_01334	AIF1L	CTGAACAATGAAGGCGAGAT	14	13	77
HGLibA_01335	AIF1L	CAATCTCGCCTTCATTGTTC	32	5	77
HGLibA_01336	AIFM1	AATGCTATTGTGCAATCCGT	2	0	0
HGLibA_01337	AIFM1	GACAGTAGTTTGCCCACAGT	8	7	3
HGLibA_01338	AIFM1	ACCATGGAAAAAGTCAGACG	6	4	0
HGLibA_01339	AIFM2	CCACGATGAACCGTGAGCGC	16	56	327
HGLibA_01340	AIFM2	AAACCTCATTAAACTTGCCC	1	0	0
HGLibA_01341	AIFM2	TCCCCACTACTAGCCCCTGC	2	8	0
HGLibA_01342	AIFM3	CTAGCGTGCACAGGACGATC	27	17	187
HGLibA_01343	AIFM3	TCGTCCTGTGCACGCTAGAC	35	38	94
HGLibA_01344	AIFM3	GAACCCACTGGCCATTCTCG	27	52	88
HGLibA_01345	AIG1	GATGATATACCCGAAGCTGC	13	3	13
HGLibA_01346	AIG1	CATGTGGGTGTACCCTTTCC	41	14	219
HGLibA_01347	AIG1	ATCATACTCACAACCCCAAC	13	41	29
HGLibA_01348	AIM1	TCGACCTGCCCACGCCGAAA	314	330	979
HGLibA_01349	AIM1	CGACGCGGTGTTCGACGACG	15	0	9
HGLibA_01350	AIM1	AATAAACTCAATCCCCGACC	11	3	20
HGLibA_01351	AIM2	TTCAGCATCTAACACACGTG	14	0	108
HGLibA_01352	AIM2	AGTACTGGGGGTTAGAAACG	0	5	1
HGLibA_01353	AIM2	TTCACGTTTGAGACCCAAGA	16	8	40
HGLibA_01354	AIMP1	GCCAATAGATGTTTCCCGTC	27	19	74
HGLibA_01355	AIMP1	ACCATAGAATTAGCGTGCAG	4	9	49
HGLibA_01356	AIMP1	TCCACTGCACGCTAATTCTA	5	18	21
HGLibA_01357	AIMP2	GCCCCGCCAAGACTATCAGC	58	26	177
HGLibA_01358	AIMP2	AAGTCGTGGGCTCATCCGCT	104	142	411
HGLibA_01359	AIMP2	ACGCAACCCTTATAGATAGC	0	1	5
HGLibA_01360	AIP	GCAACCGGTTGTACCGCGAG	41	4	48
HGLibA_01361	AIP	GCTCACCGTCGTACTTGTTG	14	1	8
HGLibA_01362	AIP	CGTCGTCACTGTGCAGCGTC	200	157	1199
HGLibA_01363	AIPL1	ATGCCCCGAGTGATTACCAG	19	4	80
HGLibA_01364	AIPL1	TGCACGAGGTGGCCGAGTTC	12	0	1
HGLibA_01365	AIPL1	GTTTCCGATGATGATGTGCA	18	3	84
HGLibA_01366	AIRE	GTGGCGGTACCAAAGCCTTG	74	47	212
HGLibA_01367	AIRE	CCCCGCTCACCGTTCCCGAG	81	55	286
HGLibA_01368	AIRE	GCAGCCGGCCATAGCGCTCC	86	103	502
HGLibA_01369	AJAP1	TCCGACGAGTGTTCCCGCTT	111	154	498
HGLibA_01370	AJAP1	CGTCGAGTGCAGCGTCTCAT	17	46	73
HGLibA_01371	AJAP1	GAGCAGCTATGACCATGATG	1	0	19
HGLibA_01372	AJUBA	TTTGAGGCGCCGCGCTACGA	60	3	233
HGLibA_01373	AJUBA	CGGGCCGCTGAGCGTACAAT	89	8	66
HGLibA_01374	AJUBA	GCCTTTGTTGCACTTGATAC	8	1	0
HGLibA_01375	AK1	ATTGTCGTCCACACGCCCGC	298	215	462
HGLibA_01376	AK1	CTCCACGTTTCAAGAGCCGC	0	0	0
HGLibA_01377	AK1	AGTATTGACTTTGGCCACCA	12	3	39
HGLibA_01378	AK2	TTTACAGCTCGATGACCTCA	22	133	47
HGLibA_01379	AK2	CTCTCTGTAGGCACCCAGAT	44	48	124
HGLibA_01380	AK2	GCTCACCTGGGTCCCTTTAC	149	73	378
HGLibA_01381	AK3	CATCCAACAGCCAGCTATAC	43	37	118
HGLibA_01382	AK3	AGATGATGTCATGACTCGGC	0	0	0
HGLibA_01383	AK3	AACAACGCCTTACTGCTCGC	49	25	192
HGLibA_01384	AK4	TAGGGTATTGATGACGTCAC	7	4	15
HGLibA_01385	AK4	TATATTCTTACATGTACATG	6	6	40
HGLibA_01386	AK4	CACTTGTATAATTCAATGAC	4	1	20
HGLibA_01387	AK5	ACAGATCTGTACCCCCGATT	31	18	122
HGLibA_01388	AK5	GTCTCTGATTAGCACAAGCC	14	7	7
HGLibA_01389	AK5	GGTCCTCAAAAGATAGAGCC	9	24	29
HGLibA_01390	AK6	GTGGGTGATTTAGCTCGAGA	0	0	0
HGLibA_01391	AK6	TTGTCTTACAGGTACACCAG	1	2	1
HGLibA_01392	AK6	TGACCGGTGAGCAGGATGTT	4	1	0
HGLibA_01393	AK7	GCAGCATACGTAGTTGCTGC	31	7	13
HGLibA_01394	AK7	TTGGGCGCGCTCCAAAGCCC	53	59	180
HGLibA_01395	AK7	CTCCAGTATGGAGCGGAAGG	2	0	0
HGLibA_01396	AK8	GATACGGTGCGGGGCGATAG	7	10	0
HGLibA_01397	AK8	CCACATCTTCGAGTTGATGC	44	9	52
HGLibA_01398	AK8	TGGACCTAATATTACAATCC	9	2	0
HGLibA_01399	AK9	ATTAGCCCGTTACATAACAC	24	8	65
HGLibA_01400	AK9	ATTGCTGCTGAAACCGAATC	35	31	105
HGLibA_01401	AK9	TCCATGCCTGTGTTATGTAA	31	33	103
HGLibA_01402	AKAP1	ACGGTCATCTGTGCCGCCCC	147	289	471
HGLibA_01403	AKAP1	CTACGAGGAGACCAACGAAG	10	4	28
HGLibA_01404	AKAP1	AGAAGGTCGACCTCATCATC	15	8	73
HGLibA_01405	AKAP10	TGTCGTGCAAGACTTGTTCA	45	55	127
HGLibA_01406	AKAP10	ACTTCGGCGAATGGAGCATT	25	9	14
HGLibA_01407	AKAP10	CACTGGTCAGCACTTCAATC	43	11	75
HGLibA_01408	AKAP11	AAGCAGTGATCCTCTAAATC	25	4	32
HGLibA_01409	AKAP11	CCAGTCTGTGTCATCCATAG	54	20	90
HGLibA_01410	AKAP11	CACCTACATCACCAAGACTT	17	2	104
HGLibA_01411	AKAP12	GGGCGACACGGTCGTTAGTG	85	46	585
HGLibA_01412	AKAP12	TGTCAAGCCGAAACCTTAGC	17	2	33
HGLibA_01413	AKAP12	TTAGGGCTCCTTGACCGTTC	102	57	264
HGLibA_01414	AKAP13	TCCGAGTACTTGTACAGTGA	23	3	14
HGLibA_01415	AKAP13	CTGCATCATACGCTTCATCC	16	40	58
HGLibA_01416	AKAP13	CCCCAATACATTCCACTCCG	31	13	76
HGLibA_01417	AKAP14	ACCACCAAGCATTAGTTCAC	14	3	3
HGLibA_01418	AKAP14	ACCAGCAGAGATTCGTGCTA	23	9	30
HGLibA_01419	AKAP14	CCCGTAGCACGAATCTCTGC	65	108	106
HGLibA_01420	AKAP17A_X	AGGACTCACCTTGATGTTGC	107	85	287
HGLibA_01421	AKAP17A_X	CATCGTGCACGACACGTCTG	80	87	131
HGLibA_01422	AKAP17A_X	CAGCTGCCGCTTCTTAATTG	88	77	216
HGLibA_01426	AKAP2	TTCTATTCACCCCCGCATAA	14	10	46
HGLibA_01427	AKAP2	TCAACAAGCCATAGCCGAGC	59	38	181
HGLibA_01428	AKAP2	CTTTCTTCGATTAACCCGTG	19	1	45
HGLibA_01429	AKAP3	GTGATTGCTGACAATCACCG	0	0	0
HGLibA_01430	AKAP3	GTCGGTGCTGCGCTATGAGA	62	37	157
HGLibA_01431	AKAP3	GAAGGCCGAAGTTAGCCTAC	38	12	77
HGLibA_01432	AKAP4	GGCGTACTCTGATACTACAA	9	20	31
HGLibA_01433	AKAP4	AGATGTCTGATGATATTGAC	28	4	45
HGLibA_01434	AKAP4	TCCTGATCTTGCTGTCCTTC	61	26	152
HGLibA_01435	AKAP5	TCAAACGTCTTGTAACACGC	16	2	36
HGLibA_01436	AKAP5	GCATCCTCAGCATTTATTGC	20	8	60
HGLibA_01437	AKAP5	TGTTACAAGACGTTTGAGTG	11	6	20
HGLibA_01438	AKAP6	CCTGAGCTTATCCGAAGTGT	45	15	88
HGLibA_01439	AKAP6	CCATTCCTAGTGACGTGACT	66	22	70
HGLibA_01440	AKAP6	TTACTCTGTCAACGTGATAG	7	2	23
HGLibA_01441	AKAP7	AATACAACAAGATGAGCGAC	13	9	41
HGLibA_01442	AKAP7	AGCCAATACTATGGATTCTC	5	173	12
HGLibA_01443	AKAP7	TTAATAATTGCATCACCAGC	9	4	1
HGLibA_01444	AKAP8	TTTGACCGCTTCGGACCAGA	17	2	40
HGLibA_01445	AKAP8	GAAGCAGTTCCAACTTTACG	25	92	100
HGLibA_01446	AKAP8	TTCTTGCAGGCTACGGGGCG	7	55	32
HGLibA_01447	AKAP8L	ATCTAAGCGCTGGTTAATTC	8	6	57
HGLibA_01448	AKAP8L	TGTTGTCCGAGCAGTCCGTG	49	58	146
HGLibA_01449	AKAP8L	AATTAACCAGCGCTTAGATA	17	9	22
HGLibA_01450	AKAP9	TCCGACTCATCTAGAGATGA	20	32	28
HGLibA_01451	AKAP9	AGAAATAACCAGTCATGAGC	8	3	53
HGLibA_01452	AKAP9	ATAATGAGAACTCTACATAG	19	4	33
HGLibA_01453	AKIP1	CATGCCCTGGAGCGTCCCAA	11	36	128
HGLibA_01454	AKIP1	TCTCCCGGGAGAACGCGCTG	11	0	43
HGLibA_01455	AKIP1	CATGTCTATCGTTATCACAG	19	12	10
HGLibA_01456	AKIRIN1	ACATTTACCCTCCGACAAGT	37	26	100
HGLibA_01457	AKIRIN1	CCTGGGCCTACCTGCTAGTT	165	119	406
HGLibA_01458	AKIRIN1	CACATGATCAGATTATGCGA	1	0	0
HGLibA_01459	AKIRIN2	GATCAAATAATGCGACGATA	3	4	30
HGLibA_01460	AKIRIN2	AACCTGCCGTAGAGTAAATA	15	4	28
HGLibA_01461	AKIRIN2	ATGTTATTACCTGGTGAAGC	6	9	3
HGLibA_01462	AKNA	ACCATTGACCAGCTACGCCT	50	37	60
HGLibA_01463	AKNA	CCTGGGGCACCATTCCCGTG	58	36	33
HGLibA_01464	AKNA	CTCAAGTCTCCTCGAGCTGA	22	54	26
HGLibA_01465	AKNAD1	CTGACCAACTCAACCCGAAA	26	8	21
HGLibA_01466	AKNAD1	TAGACTATCTTGCACAAGAG	10	4	16
HGLibA_01467	AKNAD1	ATCCACCAAGAACTTCTCAC	12	23	22
HGLibA_01468	AKR1A1	ATCACGCCATGCACGATCAG	89	35	126
HGLibA_01469	AKR1A1	GGTGGAATGCCACCCATACT	89	93	223
HGLibA_01470	AKR1A1	GTTAAGTATGCCCTTAGCGT	12	17	30
HGLibA_01471	AKR1B1	TCAGGTCGCTGAGTGTCTTC	90	104	71
HGLibA_01472	AKR1B1	TGGGCTCACAGGTCCTGATC	21	5	28
HGLibA_01473	AKR1B1	TCCCATACCTTAAAGCCAGT	10	0	38
HGLibA_01474	AKR1B10	TGGCCATTGATGCAGGATAT	18	15	120
HGLibA_01475	AKR1B10	CGGTGGAAAAGCAACGTTCT	3	0	10
HGLibA_01476	AKR1B10	GTGCCGATATCCTGCATCAA	37	26	54
HGLibA_01477	AKR1B15	CAGTGGAAAAGGAACGTTCT	47	10	146
HGLibA_01478	AKR1B15	TTTCTATGAGAATCAACATG	25	38	88
HGLibA_01479	AKR1B15	GTGGCGATATTCTGCATCAA	0	0	0
HGLibA_01480	AKR1C1	GCCAGCTTCAATTGCCAATT	72	62	233
HGLibA_01481	AKR1C1	ACCAAATTGGCAATTGAAGC	12	7	41
HGLibA_01482	AKR1C1	CTTATTACCATGGTTCTTCT	65	46	195
HGLibA_01483	AKR1C2	GGCTTCTATTGCCAATTTGA	35	21	74
HGLibA_01484	AKR1C2	ATTACCATGGTTCTTCTCGA	29	18	48
HGLibA_01485	AKR1C2	GTCAAATTGGCAATAGAAGC	2	11	4
HGLibA_01486	AKR1C3	GGTTCCGAGAAGTAAAGCTT	29	15	35
HGLibA_01487	AKR1C3	CAACTCTGGTCGATGAAAAG	48	23	112
HGLibA_01488	AKR1C3	CTGCATACCTTTAGAGACAT	53	200	174
HGLibA_01489	AKR1C4	AAAAGTAATATTCGACACAG	5	0	0
HGLibA_01490	AKR1C4	GCCAGCTTCTATTGCTAATT	6	8	0
HGLibA_01491	AKR1C4	TTCCCTACCTTGAGAGCCAT	14	9	46
HGLibA_01492	AKR1D1	AACCTTCACCGATGTTGCAC	69	48	250
HGLibA_01493	AKR1D1	TGTAGGCCCCATCAATATGT	19	16	70
HGLibA_01494	AKR1D1	TTACATCATTGAAGTACCCA	8	1	34
HGLibA_01495	AKR1E2	ACCATGTTGCTCTCGTCCAG	57	15	156
HGLibA_01496	AKR1E2	CCTCTCACATCCTCGAGTGC	20	11	138
HGLibA_01497	AKR1E2	GAACGGTACCTTGAAACCCA	19	7	30
HGLibA_01498	AKR7A2	CCCGGCTCACCGATTCCTGT	221	190	312
HGLibA_01499	AKR7A2	GCCTCTCCAACTATGCTAGC	18	22	70
HGLibA_01500	AKR7A2	CACTTCCCAGCTAGCATAGT	79	65	130
HGLibA_01501	AKR7A3	CCCAAACAGTGGAATGGCCT	64	61	212
HGLibA_01502	AKR7A3	ATACCTGGGCAGAGATGTAC	11	2	15
HGLibA_01503	AKR7A3	GCCTCTCCAACTATGCAGCC	30	18	59
HGLibA_01504	AKT1	TGTGCCGCAAAAGGTCTTCA	23	15	55
HGLibA_01505	AKT1	TCACGTTGGTCCACATCCTG	43	89	135
HGLibA_01506	AKT1	GCAGGATGTGGACCAACGTG	17	11	90
HGLibA_01507	AKT1S1	CGCGCATGCTCGCCGCGATG	326	2222	364
HGLibA_01508	AKT1S1	AACGGCGCGCTGCCTCCGCC	625	382	1515
HGLibA_01509	AKT1S1	TGTGGGCCAGTGCGATGTCG	28	50	76
HGLibA_01510	AKT2	TCTCGTCTGGAGAATCCACG	5	5	0
HGLibA_01511	AKT2	CATCGAGAGGACCTTCCACG	105	106	193
HGLibA_01512	AKT2	TTAAACAACTTCTCCGTAGC	31	13	55
HGLibA_01513	AKT3	AGAATGGACAGAAGCTATCC	11	6	30
HGLibA_01514	AKT3	TAAGGTAAATCCACATCTTG	20	7	16
HGLibA_01515	AKT3	TTGCCACTGAAAAGTTGTTG	0	2	0
HGLibA_01516	AKTIP	CTTACTGGACAGTCACCATC	27	16	54
HGLibA_01517	AKTIP	CACCACTTACCTAATTGCAT	41	65	123
HGLibA_01518	AKTIP	TAGAAGACCCCTATGCAATT	55	24	64
HGLibA_01519	ALAD	GCCCCGTCGGACATGATGGA	144	123	456
HGLibA_01520	ALAD	CGTCCATCCATCATGTCCGA	36	32	43
HGLibA_01521	ALAD	CTCGCCGTGTACCACGTCTC	137	123	618
HGLibA_01522	ALAS1	GTGGTTAGTGTGAAAACCGA	12	2	5
HGLibA_01523	ALAS1	GTCATTGGCCACAAAGCACG	576	74	609
HGLibA_01524	ALAS1	ATAACTGCCCCACACACCCG	44	55	55
HGLibA_01525	ALAS2	TGCGAGATTTACTCAGACGC	20	15	27
HGLibA_01526	ALAS2	CTCCACTGTTACGGATACCT	57	50	156
HGLibA_01527	ALAS2	GACAGCGTCCAATACCAAAC	30	12	18
HGLibA_01528	ALB	TGCTCATCGGTTTAAAGATT	89	55	131
HGLibA_01529	ALB	CGATGAATTTAAACCTCTTG	8	15	5
HGLibA_01530	ALB	AATGTGATGTTATAAGCCTA	2	2	14
HGLibA_01531	ALCAM	AAAGTGCTACATCCCCTTGA	17	6	38
HGLibA_01532	ALCAM	TACCATGTGATATTGCCATC	23	26	29
HGLibA_01533	ALCAM	TCATTGACTCTCATTGTAGA	22	8	68
HGLibA_01534	ALDH16A1	GGATAGAATGGGCGTTCCGA	0	0	0
HGLibA_01535	ALDH16A1	AAGGGGGAGGCCACGACCAC	27	0	81
HGLibA_01536	ALDH16A1	GCCCCCGCGGGGCGTCCCGT	3375	487	4661
HGLibA_01537	ALDH18A1	GCGCAAGCGTTGTTTGCCAA	28	29	158
HGLibA_01538	ALDH18A1	ACAGGCAATTCCAGTCTTAG	8	25	15
HGLibA_01539	ALDH18A1	GGGCAGCACAGATGCTGTAC	16	35	43
HGLibA_01540	ALDH1A1	GTATAATAGTCGCCCCCTCT	13	30	48
HGLibA_01541	ALDH1A1	AAGCATCCATAGTACGCCAC	16	2	13
HGLibA_01542	ALDH1A1	AAAACATTGCGCTACTGTGC	13	48	41
HGLibA_01543	ALDH1A2	AAAACCTTTCGATATTACGC	10	11	25
HGLibA_01544	ALDH1A2	CCAGCCTGCGTAATATCGAA	23	14	27
HGLibA_01545	ALDH1A2	ACCACTCAGTGCACTCTACA	47	14	153
HGLibA_01546	ALDH1A3	CGTCCCGGAGCAATCTGAAG	2	14	22
HGLibA_01547	ALDH1A3	AGCGTCCGCACACACGATGC	66	78	89
HGLibA_01548	ALDH1A3	CATATTTGCTCCCGAGTTGA	15	17	44
HGLibA_01549	ALDH1B1	GGTAGGGTTGACCGTCGGGA	40	39	60
HGLibA_01550	ALDH1B1	GAGCAGTTTGAACGAGTCCT	15	23	50
HGLibA_01551	ALDH1B1	CGAAACGCTCTCCGCCACAG	253	382	584
HGLibA_01552	ALDH1L1	TGAACACACCCACCACTTCG	19	2	25
HGLibA_01553	ALDH1L1	AAGGAGGGCCACGAAGTGGT	18	37	2
HGLibA_01554	ALDH1L1	GGAGACGCTTTGCCCATCCC	124	221	316
HGLibA_01555	ALDH1L2	CTATAGCCACCTCCGCAAAG	57	85	122
HGLibA_01556	ALDH1L2	AAGTGCATCCACTGTATCAT	16	22	26
HGLibA_01557	ALDH1L2	CTGTGAACACCCCTACTACT	29	4	49
HGLibA_01558	ALDH2	CCCGCTCGATCAGATCGGCC	75	75	113
HGLibA_01559	ALDH2	GCCTGGCCGATCTGATCGAG	15	4	63
HGLibA_01560	ALDH2	CCCACCGTCAATCCGTCCAC	55	52	255
HGLibA_01561	ALDH3A1	GTTCGACCATATCCTGTACA	28	18	78
HGLibA_01562	ALDH3A1	AGTTCCAGGTGCCAATGACG	6	0	12
HGLibA_01563	ALDH3A1	GGGACACCCCCATTGATTAC	21	8	59
HGLibA_01564	ALDH3A2	GTCCGACAGGCGTTCCTGTC	162	107	543
HGLibA_01565	ALDH3A2	CGTGCGTACCTTGCACAGGT	39	138	55
HGLibA_01566	ALDH3A2	TGGTGCTGATAATCGGAGCT	24	15	71
HGLibA_01567	ALDH3B1	TGGCCCGTGATTAGATAGTT	47	8	154
HGLibA_01568	ALDH3B1	CCTTCCACGCGGGGCGCACG	0	0	0
HGLibA_01569	ALDH3B1	CTATCCGCTGAACCTGACGC	66	38	176
HGLibA_01570	ALDH3B2	AGCGATCGCTCTCGTTGCTC	65	18	145
HGLibA_01571	ALDH3B2	GCCCTCCTCACCTGCGGCGA	205	49	633
HGLibA_01572	ALDH3B2	TGGTCCTCATCATCGCACCC	37	9	36
HGLibA_01573	ALDH4A1	GCCCGTCTTAGCCTTCACGC	26	130	117
HGLibA_01574	ALDH4A1	TGAGCGAGATGCCCTGCAAA	16	66	96
HGLibA_01575	ALDH4A1	TCAGCATGTCTGCCGCCTTC	13	1	73
HGLibA_01576	ALDH5A1	GAGGAAGCCCGCCGTGTTTA	35	29	42
HGLibA_01577	ALDH5A1	GAGAAGGGCGTGTCTTCGGC	27	50	117
HGLibA_01578	ALDH5A1	GATGACTGCAGCCACGCCTA	18	1	42
HGLibA_01579	ALDH6A1	GAGAGCCATGGCGGCGCTAT	86	72	342
HGLibA_01580	ALDH6A1	CGCCGCCAATAGCGCCGCCA	348	170	629
HGLibA_01581	ALDH6A1	CCAACTGTAAAGCTCTTCAT	9	24	27
HGLibA_01582	ALDH7A1	CATTAGGTTATGGATCGCCC	17	25	57
HGLibA_01583	ALDH7A1	CCTTTCTAGGATAATAGCCA	3	0	2
HGLibA_01584	ALDH7A1	GCAGAATCTTTCGCTGGCTT	41	6	62
HGLibA_01585	ALDH8A1	TCAGGACCCGTGAGCGCTCC	81	124	163
HGLibA_01586	ALDH8A1	TCTGCGTGCACTCTGACGTG	45	122	162
HGLibA_01587	ALDH8A1	CAGCACTCACCGACTCCCAC	54	28	284
HGLibA_01588	ALDH9A1	GTATAACCAAACGATCCACC	25	30	80
HGLibA_01589	ALDH9A1	GGTTTATGCAGGTAATGCCA	12	2	21
HGLibA_01590	ALDH9A1	AGTGAGGCTGGTGTACCTCC	51	32	96
HGLibA_01591	ALDOA	TGTGCGGCGCAGCGCTGTGA	10	0	0
HGLibA_01592	ALDOA	ACGGAGCTGACTTCGCCAAG	5	19	0
HGLibA_01593	ALDOA	CCTTGCCAGGTGCCACGATG	2	0	33
HGLibA_01594	ALDOB	GGTACCTATTGTTGAACCAG	10	5	13
HGLibA_01595	ALDOB	TCCATCCAGCCTCGCTATCC	54	75	225
HGLibA_01596	ALDOB	TATCCACAGTTAGACCAAGG	27	37	61
HGLibA_01597	ALDOC	GAACCGCCGGCTGTACCGCC	360	422	977
HGLibA_01598	ALDOC	CCACGACGATGCCCTTATCC	34	52	311
HGLibA_01599	ALDOC	CACGTTGGCGTTCTCCAGAA	10	9	23
HGLibA_01600	ALG1	GCAGTACCACGCGCTGTCGT	10	28	28
HGLibA_01601	ALG1	GCACCACCGCTACTACATGC	4	0	3
HGLibA_01602	ALG1	GAAGCAAGCTCGTCATTGAC	24	3	40
HGLibA_01603	ALG10	TGATCACTCCAATTGACACC	20	67	59
HGLibA_01604	ALG10	AATTCTACGTTTCCAAACTA	7	45	31
HGLibA_01605	ALG10	GGGAGCTGGAATGGCGCAGC	131	129	429
HGLibA_01606	ALG10B	AGCAGGAATGGCGCAGCTAG	30	1	24
HGLibA_01607	ALG10B	TGACCACTCCAACTGACACC	39	20	163
HGLibA_01608	ALG10B	ACTCAGTTCACAAACAAGTC	28	59	70
HGLibA_01609	ALG11	GGAAGATGGCGGCCGGCGAA	31	26	47
HGLibA_01610	ALG11	CCCCCTATATACTTAAACAG	0	0	0
HGLibA_01611	ALG11	TGTTACGACAACCTCCAATG	13	1	19
HGLibA_01612	ALG12	TCCGCGTGCAGTAGAACATC	26	1	162
HGLibA_01613	ALG12	ACGAGTGGGCCCGCTTCATC	63	46	366
HGLibA_01614	ALG12	CAGCGAAAGCACGTAAACCG	31	1	233
HGLibA_01615	ALG13	CAGTACTGAGTCGTTTACTC	3	0	0
HGLibA_01616	ALG13	GATCTTGTTATTAGTCACGC	3	0	4
HGLibA_01617	ALG13	GAAGAATATCTTTATCGTGC	5	9	14
HGLibA_01618	ALG14	GTTCCATGGACGTTACGCCC	22	16	48
HGLibA_01619	ALG14	GTAGAAACGTTATCCATGTC	0	0	0
HGLibA_01620	ALG14	GTGCGTTCTCGTTCTAGCTG	2	1	0
HGLibA_01621	ALG1L	CCCGCAGGTTCTTCCAAAAC	65	10	74
HGLibA_01622	ALG1L	AGTTGTATGTCCATAACCAA	15	14	22
HGLibA_01623	ALG1L	TTTGAACAACTTACTCTTGA	22	38	44
HGLibA_01624	ALG2	TACCACGTCGAACTCCTCGT	1	0	3
HGLibA_01625	ALG2	CGACGTGGTAGTGTGCGACC	3	0	0
HGLibA_01626	ALG2	AGGGTTCATCTGATCGTGGC	4	6	2
HGLibA_01627	ALG3	GGAGCCGCGCTACACGCTGC	50	5725	114
HGLibA_01628	ALG3	CTGCGGAAACGCGGCCGGTC	208	47	12
HGLibA_01629	ALG3	GCCTACATGGCCGAGGTAGA	25	42	239
HGLibA_01630	ALG5	CAGGGTATATTCAGTTCTCG	39	38	67
HGLibA_01631	ALG5	AGCAGTTGTAAATGCAACGA	3	22	26
HGLibA_01632	ALG5	CACAACGACAGAAAGTTGTT	1	0	6
HGLibA_01633	ALG6	GCTGGTAAACCGCCTATGTT	50	29	181
HGLibA_01634	ALG6	AAGCTCTTCATGCGTACAAC	10	26	77
HGLibA_01635	ALG6	TCTCATATCCACGTGATGTA	10	12	2
HGLibA_01636	ALG8	AAACCAATTGCCAGTACCCG	20	22	132
HGLibA_01637	ALG8	GGCGGCGCTCACAATTGCCA	80	24	391
HGLibA_01638	ALG8	AACCAAACCACTTGTCATTG	40	7	47
HGLibA_01639	ALG9	GTCCATATACCATCCAGTCA	32	24	177
HGLibA_01640	ALG9	ACTACGTTGATAGCCATGAC	3	0	31
HGLibA_01641	ALG9	TCGAATGATGCTAGCCTTCT	2	5	0
HGLibA_01642	ALK	AATGGGACAGTCCTCCAGCT	33	33	156
HGLibA_01643	ALK	TGTCCCATTCCAACAAGTGA	15	0	40
HGLibA_01644	ALK	TCACATGGAGAGCTCTTGAT	13	5	77
HGLibA_01645	ALKBH1	AGAAGTCGATGACCCCTTCC	44	58	130
HGLibA_01646	ALKBH1	ACCCTTGCCACGGGCTGCGT	65	16	235
HGLibA_01647	ALKBH1	AGGATAGCCTTTGAGTCCAT	23	3	40
HGLibA_01648	ALKBH2	CAGGCAACGTATGGCGACGC	53	31	113
HGLibA_01649	ALKBH2	TGTGCCACTTCCCGAATACC	40	81	295
HGLibA_01650	ALKBH2	TCCCACGGGAATCCTTATGC	16	6	89
HGLibA_01651	ALKBH3	TCTTTCACGTCAACAAAGCC	21	16	69
HGLibA_01652	ALKBH3	AGCTTTGTCAAGATGTTCCC	17	24	15
HGLibA_01653	ALKBH3	TGCTTACCTAGATACACCTG	9	1	16
HGLibA_01654	ALKBH4	GCCCGTCGAGCAGTGCAACC	62	382	416
HGLibA_01655	ALKBH4	CGGTTCACACGGGTCTTCCC	152	142	634
HGLibA_01656	ALKBH4	CCGAGACCCCCGAAGTCCTT	52	107	379
HGLibA_01657	ALKBH5	CCACCGTGTGCTCGTTGTAC	27	21	48
HGLibA_01658	ALKBH5	ACTGGTTCCGACACCCGAAT	52	5	61
HGLibA_01659	ALKBH5	TATGCTTCAGATCGCCTGTC	10	2	69
HGLibA_01660	ALKBH6	CTCGTGAACCAGTATCTGCC	53	141	219
HGLibA_01661	ALKBH6	ACACTTTGTCCACGTAGCGC	66	3	275
HGLibA_01662	ALKBH6	AGCCCTGGAACCGTTCAGAG	3	11	21
HGLibA_01663	ALKBH7	GCCGCTACGAATACGATCAC	14	10	54
HGLibA_01664	ALKBH7	GTGCACCAGCCGCATAACGC	25	24	120
HGLibA_01665	ALKBH7	CCCAGTGATCGTATTCGTAG	12	4	23
HGLibA_01666	ALKBH8	TCTTCTACTACCATGAGTCC	10	1	42
HGLibA_01667	ALKBH8	GACAGTATCCTATGCCACTC	27	7	23
HGLibA_01668	ALKBH8	AATTACTTACCCCCAGATAA	5	7	2
HGLibA_01669	ALLC	GACATGGCATCTGAATCCGT	17	4	54
HGLibA_01670	ALLC	TCCTGCAGAAAACCTCATAA	8	2	13
HGLibA_01671	ALLC	CTTCAAAGAGCATGAATATA	5	0	0
HGLibA_01672	ALMS1	GCCCCCGCAGCACCGCTACT	799	586	2215
HGLibA_01673	ALMS1	TCCGCTCGCCCTCCGAGTAG	222	243	300
HGLibA_01674	ALMS1	TTCTCACATTAAACCTAGTC	8	3	19
HGLibA_01675	ALOX12	CGTACAACCGCGTGCAGCTT	31	6	71
HGLibA_01676	ALOX12	TGGCCTTCCCGTGCTACCGC	120	258	393
HGLibA_01677	ALOX12	GACCATCGCTGCAGACCGTA	99	3	150
HGLibA_01678	ALOX12B	GGCCGGGGTTGACGCCGTTG	215	109	927
HGLibA_01679	ALOX12B	GTTCCCCGTCACAGACGACA	11	44	15
HGLibA_01680	ALOX12B	GATGATGCCCATCGCCATCC	113	179	351
HGLibA_01681	ALOX15	GTTGGAACCGGCATAGAGCG	1	14	10
HGLibA_01682	ALOX15	ACCTCCTTAAGGACGACGCC	14	3	26
HGLibA_01683	ALOX15	CTATGCCGGTTCCAACAACC	6	11	65
HGLibA_01684	ALOX15B	GGTTCCAGCTGACACCGCCG	90	82	858
HGLibA_01685	ALOX15B	GCCAGCCTGTAGATAAAAGT	41	23	157
HGLibA_01686	ALOX15B	AAGAGGAGGTGGCCGCCCCG	196	193	826
HGLibA_01687	ALOX5	GGATTCATACGACGTGACTG	30	29	79
HGLibA_01688	ALOX5	GAATCGAGAAGCGCAAGTAC	3	3	1
HGLibA_01689	ALOX5	GCAACACCGACGTAAAGAAC	7	0	8
HGLibA_01690	ALOX5AP	GGTACGCATCTACACAGTTC	4	3	8
HGLibA_01691	ALOX5AP	TTAGTTCCTGCTGCGTTTGC	24	25	119
HGLibA_01692	ALOX5AP	CATCGTCACCCTCATCAGCG	21	48	171
HGLibA_01693	ALOXE3	CCACACTCGATACACGCTGC	7	33	28
HGLibA_01694	ALOXE3	GGGTCGCGGACCTTGTAGAT	92	16	222
HGLibA_01695	ALOXE3	AGCAAAAATCTCGCCAGTCC	58	48	113
HGLibA_01696	ALPI	CATGGACCGCTTCCCATACC	78	145	248
HGLibA_01697	ALPI	AGCTGCCTGGCGGTTCCAGA	49	39	14
HGLibA_01698	ALPI	TGAGGTTCTTGGCGACCTTC	37	124	129
HGLibA_01699	ALPK1	CAGAGACGTCGAGCCCATAC	56	59	156
HGLibA_01700	ALPK1	AGCCACGCCAATTGCCCCGC	149	236	356
HGLibA_01701	ALPK1	TCGGTCTGTATACAGATCAG	18	8	25
HGLibA_01702	ALPK2	GATAACCCTAACCTACACCG	20	6	22
HGLibA_01703	ALPK2	AATAATGCCACTCCCATCGA	7	4	4
HGLibA_01704	ALPK2	GTGCTTCGCTGCATAATATC	26	4	33
HGLibA_01705	ALPK3	GTCTGCAGTAGCGCCGCGTC	0	0	0
HGLibA_01706	ALPK3	CCGATACACACCGCAGTCTA	35	15	158
HGLibA_01707	ALPK3	CCGTAGACTGCGGTGTGTAT	25	1	11
HGLibA_01708	ALPL	TGGCGGTGCCGGCACTGTCA	201	116	353
HGLibA_01709	ALPL	GTTGCACCGGGAACGCTCAG	58	62	130
HGLibA_01710	ALPL	GGTGGCATGGTTCACTCTCG	12	0	10
HGLibA_01711	ALPP	CATGGACCGCTTCCCATATG	206	133	420
HGLibA_01712	ALPP	CGAGGCGTGCTGCACTCGTG	86	39	254
HGLibA_01713	ALPP	TCCATGGCCAGGGGTATCTC	15	24	80
HGLibA_01714	ALPPL2	CATGGACCGCTTCCCGTACG	61	27	286
HGLibA_01715	ALPPL2	GGATGCCGACGTGCCTGCCT	12	21	29
HGLibA_01716	ALPPL2	CACCGTGTGGGCGTAGGCGC	103	230	1585
HGLibA_01717	ALS2	GAACTCCATGTTTCACTCCG	27	4	52
HGLibA_01718	ALS2	GGCACGGCGATGTTCTGCCT	68	21	163
HGLibA_01719	ALS2	GTGGCTGCTACTTATGAAGC	9	5	6
HGLibA_01720	ALS2CL	CTACACGCAGCGAGTACTGG	20	8	37
HGLibA_01721	ALS2CL	GCACGTACTGTTGCACGTGA	26	24	141
HGLibA_01722	ALS2CL	GTGAACGCAGTCACCCTCTT	111	168	560
HGLibA_01723	ALS2CR11	AGCACACTTGATAACCGCAG	20	12	40
HGLibA_01724	ALS2CR11	CCGCCACCCCGCTATTGCAG	44	17	199
HGLibA_01725	ALS2CR11	ATTGTTGTAGGTTGGCTGCC	37	32	42
HGLibA_01726	ALS2CR12	GAATCGGAGATCCCGGACAA	30	90	163
HGLibA_01727	ALS2CR12	TTCCGAACAAGTTGATAGCC	12	10	14
HGLibA_01728	ALS2CR12	AGTTCTTGCGTGGTAGTTGA	15	3	96
HGLibA_01729	ALS2CR8	TTGACTCTTCACCGTCATTA	54	40	105
HGLibA_01730	ALS2CR8	CATGATTTAGTGCCCCCAAA	15	19	52
HGLibA_01731	ALS2CR8	TGGGGGTAGTAGAATGCTTG	9	7	33
HGLibA_01732	ALX1	CGCCGAGCATCACGTGCGCT	156	149	351
HGLibA_01733	ALX1	CATTCGAAGAACTGCGATAC	17	6	27
HGLibA_01734	ALX1	AGGTCCTCTGGAGCACGTTA	51	50	108
HGLibA_01735	ALX3	GCACTGCGCGCCTTTCCGCG	320	78	595
HGLibA_01736	ALX3	CGAGCGTTATGGGAAGATCC	7	1	9
HGLibA_01737	ALX3	ATCACGTGGTCCAGTTCAGA	24	6	54
HGLibA_01738	ALX4	CGTCTCTTACTGCGAGTCGC	26	58	225
HGLibA_01739	ALX4	CCGCAAGACCTCGAGCATCG	29	56	83
HGLibA_01740	ALX4	CCGTTACGGCGCTGGGCAGC	97	109	826
HGLibA_01741	ALYREF	GGGACTCACTCTCGCATTAT	18	11	12
HGLibA_01742	ALYREF	AGTCTCAGACGCCGATATTC	16	26	98
HGLibA_01743	ALYREF	CGTCACAGATTGACGCACAG	16	21	99
HGLibA_01744	AMACR	GTCCTGTAAGTCGTATAGAA	9	1	97
HGLibA_01745	AMACR	CACCTTTCTATACGACTTAC	4	3	15
HGLibA_01746	AMACR	GACCCTTGCCAGTGCGTGTG	53	72	37
HGLibA_01747	AMBN	AGGCTCAAACTAGCCATACC	12	71	10
HGLibA_01748	AMBN	GATACTGATCCTATGCCTCC	3	0	18
HGLibA_01749	AMBN	TATGGCTAGTTTGAGCCTTG	12	5	16
HGLibA_01750	AMBP	TTGTCGGGCGGCGTTGGCAC	295	79	622
HGLibA_01751	AMBP	TGCTCACCGCCAACGAGTGC	16	21	17
HGLibA_01752	AMBP	GGCAGGTGGAACCGATGGCC	91	44	168
HGLibA_01753	AMBRA1	GCAGACATCCGGGCATTGCG	46	18	74
HGLibA_01754	AMBRA1	GGTAGTATTGGCAATGTTAC	11	0	32
HGLibA_01755	AMBRA1	ACATTGCCAATACTACCTAC	13	4	25
HGLibA_01756	AMD1	TGACTGATTACCCGACTCTC	25	33	47
HGLibA_01757	AMD1	GTTGTAGAAGTCTTCAAGCC	34	22	74
HGLibA_01758	AMD1	GGAATTCGTGACCTGATACC	0	0	3
HGLibA_01759	AMDHD1	GAACGCGCAGCAAGTGGTGC	23	411	41
HGLibA_01760	AMDHD1	TGCGCAGCGCATCCCGCGCC	416	72	548
HGLibA_01761	AMDHD1	AGTTCACGAATTTGCAATGA	12	6	10
HGLibA_01762	AMDHD2	CAATGTCCGCATCGTGACGC	78	55	310
HGLibA_01763	AMDHD2	CCCGCAGTCCCGCCGCTCGT	765	237	1148
HGLibA_01764	AMDHD2	TCAGCGCCCGGATCACTTCG	31	8	363
HGLibA_01765	AMELX	ATACCGGTGGCCTTATGCTC	4	3	16
HGLibA_01766	AMELX	CAACCAATGATGCCCGTTCC	30	33	168
HGLibA_01767	AMELX	CAAGCTTCCAGAGTCAGATC	14	1	4
HGLibA_01768	AMELY	GGGTTGGAGTCATGGATTGC	11	0	41
HGLibA_01769	AMELY	CTGGTGGTCTTATCATGCTC	20	11	43
HGLibA_01770	AMELY	CATACTTCCTGATCTGCATC	32	28	91
HGLibA_01771	AMER1	TTAGCAGTATCCGCCGTCAC	18	41	76
HGLibA_01772	AMER1	TACCATAGTCGATTCTACCA	12	0	13
HGLibA_01773	AMER1	GAGCAGCCTCCCTCGATACT	103	48	317
HGLibA_01774	AMER2	AGCGGCCAAGGACGCGTCCT	92	166	343
HGLibA_01775	AMER2	CGACGGACTTGCCGAGGTGC	240	179	570
HGLibA_01776	AMER2	TGACTGTGCCGCCGAAACGC	113	140	378
HGLibA_01777	AMER3	CCGTGAGCGAGTCGAAGCTC	7	0	0
HGLibA_01778	AMER3	ATCCGTGTCCACAAGTGACG	25	7	113
HGLibA_01779	AMER3	ATCGTCAGCTGGCTGCGCCG	40	0	0
HGLibA_01780	AMFR	CGGCGAGCCGGACCAGCTAA	19	25	0
HGLibA_01781	AMFR	CGCGCGGTAGGCGCTGATGA	16	0	190
HGLibA_01782	AMFR	TGTCTCTCACTCACTCGAAG	12	1	34
HGLibA_01783	AMH	TCCGACCGCAACCCGCGCTA	223	109	367
HGLibA_01784	AMH	AGACGCTCACGCGCCTGGTG	66	97	226
HGLibA_01785	AMH	ACGACCACCGCTGCTTCACA	35	24	116
HGLibA_01786	AMHR2	AACACACAGGTTCGCCTGTT	16	4	55
HGLibA_01787	AMHR2	TTTGTGCTTCCCCGCACTCC	138	86	501
HGLibA_01788	AMHR2	TGCCGAGACAGTGATGAGCC	89	77	169
HGLibA_01789	AMICA1	TGTCCCCCATCAAGTGTACG	71	65	143
HGLibA_01790	AMICA1	CCAGAACCGCGTACACTTGA	15	19	19
HGLibA_01791	AMICA1	GTTACCTTGGCGTGCTCTCC	22	3	21
HGLibA_01792	AMIGO1	CCGGTGCGCCTTCGATGACA	281	323	727
HGLibA_01793	AMIGO1	GCCCAGTTACACAGCACTAC	9	0	55
HGLibA_01794	AMIGO1	GCTACCCAAACTAACGCTCC	12	0	33
HGLibA_01795	AMIGO2	AAGTACCTGACGCGAGTGCC	44	14	29
HGLibA_01796	AMIGO2	TGACTCCAGGCACTCGCGTC	57	223	132
HGLibA_01797	AMIGO2	AATAAAGCCAAGCGCACGAA	11	0	0
HGLibA_01798	AMIGO3	TGCGCGCGAGTACGTATGCT	79	79	572
HGLibA_01799	AMIGO3	CTCGCGCGCAAAGTCGCGCA	807	105	284
HGLibA_01800	AMIGO3	ACCGACCCACCAGCGCGTAC	157	73	132
HGLibA_01801	AMMECR1	ACGCACCGCCACCTACCTAC	112	143	385
HGLibA_01802	AMMECR1	GGTCGAGACAAAAGATTACG	11	3	50
HGLibA_01803	AMMECR1	ACAGCCCACTGTTTGTAACA	50	55	48
HGLibA_01804	AMMECR1L	TTAGTCCGCTCTTTGTGACG	15	9	39
HGLibA_01805	AMMECR1L	AGGGCTCAGCGCTCCCGATG	49	35	68
HGLibA_01806	AMMECR1L	ATTTCCCCCCCTGACCCGAG	11	0	12
HGLibA_01807	AMN	TGCGACGTCGAAGTCCGTGT	10	3	12
HGLibA_01808	AMN	ACTTCGACGTCGCAGCCAAC	65	71	276
HGLibA_01809	AMN	CCGAGGCGAGATGGGCGTCC	123	84	141
HGLibA_01810	AMN1	ACCTTGTGCGAAGAAATTAG	24	9	71
HGLibA_01811	AMN1	AGCTCCGTAGATCTAGAGTT	27	7	36
HGLibA_01812	AMN1	ACCTCTAATTTCTTCGCACA	19	6	18
HGLibA_01813	AMOT	CATATGCCTCCGAGACGCGC	85	16	86
HGLibA_01814	AMOT	GACAGAAATCCAGCGCGTCT	88	51	149
HGLibA_01815	AMOT	AGATCCTCTCAGACGAGAAC	10	0	27
HGLibA_01816	AMOTL1	TACCACCAAGCGAGAATCGC	8	0	11
HGLibA_01817	AMOTL1	CTTGTCCAGCGATTCTCGCT	18	5	40
HGLibA_01818	AMOTL1	CCATCACCGTATTGTCCACC	69	28	79
HGLibA_01819	AMOTL2	ACTGTCCATCTTGTTCCGCA	18	14	57
HGLibA_01820	AMOTL2	GCCGCAGCCGCGAAAACAGA	0	97	58
HGLibA_01821	AMOTL2	GGAATCTGCAAATCGCCGCC	32	7	111
HGLibA_01822	AMPD1	AATTAACAGTCTTCCGTCCT	25	22	45
HGLibA_01823	AMPD1	CCCAGAAAAAAGCGTTTCCA	7	5	7
HGLibA_01824	AMPD1	GGAGATTTCCCCCTTTGATG	20	3	20
HGLibA_01825	AMPD2	GGTGTCGGGGCCCTGTTCAT	154	123	564
HGLibA_01826	AMPD2	ACATGGGGCCATTGATAATC	9	221	19
HGLibA_01827	AMPD2	CCTCCCGCAGCGTCTGTTCA	61	5	167
HGLibA_01828	AMPD3	CTTACTAAATCCGGGGCACC	9	1	87
HGLibA_01829	AMPD3	AGGAGAGTACTTTGCTCGGA	0	0	1
HGLibA_01830	AMPD3	CATCTACGGCCGCAGTCCTG	68	74	153
HGLibA_01831	AMPH	AGACTTCAGCGAGAACTCCG	16	51	75
HGLibA_01832	AMPH	TCTTCCCGCCCATACCAGTC	59	21	264
HGLibA_01833	AMPH	ATGAAGTCTATGAGCCTGAC	12	4	13
HGLibA_01834	AMT	CCCTGCGAGTACAGTCGTCC	26	48	261
HGLibA_01835	AMT	TGACGTGTCTCATATGCTGC	0	0	14
HGLibA_01836	AMT	CGTCAAAGAGCGAGCAGTGC	7	14	0
HGLibA_01837	AMTN	TTTGGTAGTGTTCCCTGATC	12	0	0
HGLibA_01838	AMTN	CTACAGTTAAATCCTGCTGC	11	2	11
HGLibA_01839	AMTN	CCAGACCCACCCATTGACCC	47	63	65
HGLibA_01840	AMY1A	GTGCATAATTTATAGCTAAC	19	10	36
HGLibA_01841	AMY1A	TTCACAACCCTTTCAGACCT	69	68	138
HGLibA_01842	AMY1A	TTAAAATCCCATCCAGAATA	61	24	56
HGLibA_01845	AMY1B	TTTCTAGGTTCGTATTTATG	29	75	52
HGLibA_01846	AMY1C	CTGAACCCCTCCAAATCCCT	21	2	4
HGLibA_01847	AMY1C	AAAGCAAAATGAAGCTCTTT	6	4	16
HGLibA_01849	AMY2A	TTTACAACCCTTTCAGACCT	10	4	24
HGLibA_01851	AMY2A	TTGAAATCCCATCCAGAATA	25	13	28
HGLibA_01852	AMY2B	ACAGGTCAGAGATTGTCGTC	9	23	104
HGLibA_01853	AMY2B	GCTGTAATTAATCATATGTC	19	4	29
HGLibA_01854	AMY2B	ATGAATCATCTCATTGACAT	27	13	78
HGLibA_01855	AMZ1	GTCCCGTACCTATCGGCTGT	64	40	168
HGLibA_01856	AMZ1	ACGGCAGGCACTTGACGCGC	258	220	1016
HGLibA_01857	AMZ1	GCGCGTCAAGTGCCTGCCGT	162	122	708
HGLibA_01858	AMZ2	TTTACTACTTCGATCCTGTA	2	0	0
HGLibA_01859	AMZ2	CAAATATGTGTCCGATCTCA	18	2	39
HGLibA_01860	AMZ2	CATGCAAGGCTCCAACCACT	20	38	64
HGLibA_01861	ANAPC1	AAACAGCAATCCATATTTAG	3	1	6
HGLibA_01862	ANAPC1	GTGTGACTTCATTATATCAC	11	6	37
HGLibA_01863	ANAPC1	CCTGAAAGGTTGCAAATGTT	21	4	15
HGLibA_01864	ANAPC10	TGTATCATGAATGTACGAGT	1	0	0
HGLibA_01865	ANAPC10	GACATACCCGAATTTCTTGA	11	2	5
HGLibA_01866	ANAPC10	CCCTTGGCAGCAACTTGAGT	61	52	99
HGLibA_01867	ANAPC11	GATGCCACAGTTCTCATCGT	0	0	0
HGLibA_01868	ANAPC11	CGACGACTGCCCGCTGGTGT	14	0	0
HGLibA_01869	ANAPC11	CCCTCCGTAGGCAAGGTGCC	35	41	240
HGLibA_01870	ANAPC13	CATGAGAATGTTCCCCCCAT	42	35	60
HGLibA_01871	ANAPC13	AGCCAAGCGTCAGTTTCCAA	42	18	138
HGLibA_01872	ANAPC13	GGTATTGCGACATCCTCATA	17	8	18
HGLibA_01873	ANAPC15	TGTCTTTCTCCGCGATGCTT	60	12	100
HGLibA_01874	ANAPC15	TAATCTGGATCGACCCTGTG	21	5	28
HGLibA_01875	ANAPC15	CCCACAGCTCCAAAGCATCG	14	5	10
HGLibA_01876	ANAPC16	ATGTTTCACCTGTTTAAGCG	7	30	19
HGLibA_01877	ANAPC16	AGCTAAAAACAGATTCGCAG	19	1	8
HGLibA_01878	ANAPC16	TAAGCCCATCGAGCAGCTGC	20	2	19
HGLibA_01879	ANAPC2	ATGCCCGTCGCCGGTACTAC	149	86	333
HGLibA_01880	ANAPC2	GAGATGATCCAGCGTCTGTA	0	0	0
HGLibA_01881	ANAPC2	GGTAGAAGAACCTTTGCACG	6	2	7
HGLibA_01882	ANAPC4	TCCTGGTCTGGTCGCCCAAG	8	8	0
HGLibA_01883	ANAPC4	ACAGGTCGGAAAACGCAACA	9	8	11
HGLibA_01884	ANAPC4	CACTTCCATCCAATGCATAC	23	12	78
HGLibA_01885	ANAPC5	GGTGACGCCGTACAAGATCG	0	0	0
HGLibA_01886	ANAPC5	GTCCTTGATGCCGAACACAT	42	13	175
HGLibA_01887	ANAPC5	CCACCTCGCAGAGCTACACG	4	9	0
HGLibA_01888	ANAPC7	CCTGTACAAGAAGGCTGGTC	31	8	102
HGLibA_01889	ANAPC7	GATCCAAACCGTGCCTAACT	70	34	114
HGLibA_01890	ANAPC7	CCTGACCAGCCTTCTTGTAC	40	7	37
HGLibA_01891	ANG	GGCCCGCTGGTTACGGACGA	43	80	490
HGLibA_01892	ANG	AACGTTTCTGAACCCCGCTG	13	5	94
HGLibA_01893	ANG	ACCTCCATGTAGCTTGCAAG	15	6	3
HGLibA_01894	ANGEL1	CGAAGCGATAGTTCCAATTG	10	6	49
HGLibA_01895	ANGEL1	AGGACTGGGTGTAAAACCGA	9	1	14
HGLibA_01896	ANGEL1	TCGCTTCGTGAACCTCATGC	26	0	64
HGLibA_01897	ANGEL2	TAGTTACGTCATGAACGCTG	5	0	3
HGLibA_01898	ANGEL2	CAGGTCTCCAGTTACAGTAC	5	5	37
HGLibA_01899	ANGEL2	CTAAAACTCCAGTGTAATAC	13	13	53
HGLibA_01900	ANGPT1	GAGAAATCCGGTTCCACGTG	2	0	52
HGLibA_01901	ANGPT1	TCGACTTGAGATACAGCTGC	18	14	21
HGLibA_01902	ANGPT1	CGACAGTTGCCATCGTGTTC	79	26	68
HGLibA_01903	ANGPT2	AACGCGGAAGTTAACTGATG	16	39	24
HGLibA_01904	ANGPT2	GACAATTATTCAGCGACGTG	6	7	19
HGLibA_01905	ANGPT2	TCCGCGTTTGCTCCGCTGTT	67	113	60
HGLibA_01906	ANGPT4	AGTTGTGCCTGACACCGCGC	48	3	0
HGLibA_01907	ANGPT4	GCCCTCACCAACATCGAGCG	116	82	684
HGLibA_01908	ANGPT4	GGGCCATCAAGACGATCTTG	24	17	128
HGLibA_01909	ANGPTL1	GTATGACCCGCCTCTGTATT	131	98	415
HGLibA_01910	ANGPTL1	TGAATAACAGTCCAACCCCC	14	47	75
HGLibA_01911	ANGPTL1	AGATACCCTCGTGCCACAGA	13	20	39
HGLibA_01912	ANGPTL2	GCACTTACCCGACGGCTTGT	60	319	127
HGLibA_01913	ANGPTL2	CCAACGCGTTGTCCCGCTTG	190	150	539
HGLibA_01914	ANGPTL2	GGTACCGCGGGGGCCATTAC	77	59	377
HGLibA_01915	ANGPTL3	AGACTTTGTCCATAAGACGA	5	4	8
HGLibA_01916	ANGPTL3	CAAAGACCTTCTCCAGACCG	23	29	63
HGLibA_01917	ANGPTL3	GTCTACTGTGATGTTATATC	3	1	3
HGLibA_01918	ANGPTL4	ATCCCCAAACCCCGCCTTGT	48	31	80
HGLibA_01919	ANGPTL4	GTGAACTGCAAGATGACCTC	9	1	5
HGLibA_01920	ANGPTL4	TTTGCAGATGCTGAATTCGC	22	10	134
HGLibA_01921	ANGPTL5	TAACTGTGTACATCATTCTA	25	28	50
HGLibA_01922	ANGPTL5	GAAGTACCAAAAAACTACTA	14	10	9
HGLibA_01923	ANGPTL5	GGATGAGCAACAAGCTTCCT	21	1	3
HGLibA_01924	ANGPTL6	TGTGGTTCCGGTCCGTCTTG	66	29	101
HGLibA_01925	ANGPTL6	GCCGTCACGTAGTGTCAGTA	66	22	100
HGLibA_01926	ANGPTL6	TCAGCTGATACACGGGTTCA	17	3	9
HGLibA_01927	ANGPTL7	TTGTCTCCTTCTACCGGGAC	4	6	12
HGLibA_01928	ANGPTL7	AGGCTGTGTTGTTATGATAC	29	5	25
HGLibA_01929	ANGPTL7	CCTCCATCTCTACACGCAGC	22	32	138
HGLibA_01930	ANHX	TCCACTACCGTCTGGTCATG	46	59	152
HGLibA_01931	ANHX	GAAGCTGCACAATTTCGCTG	6	4	4
HGLibA_01932	ANHX	CAGCTTCTCACGAACCTCTC	14	9	35
HGLibA_01933	ANK1	TAATATCTACCCCATTCCGC	8	0	13
HGLibA_01934	ANK1	CTCCCGTGACCGAAAGAAGA	4	2	13
HGLibA_01935	ANK1	GCGGTTTCTCCGCTTCCTGT	71	48	109
HGLibA_01936	ANK2	TGGACTCAACGCTCTCCATC	37	57	213
HGLibA_01937	ANK2	CGCTCTTCACATTGCATCTT	43	25	182
HGLibA_01938	ANK2	CAATATTAATGCACAGTCTC	15	7	33
HGLibA_01939	ANK3	TGGTTTCACGCCATTGTATA	74	59	141
HGLibA_01940	ANK3	AGCATTGCACATCGCATCTT	72	42	255
HGLibA_01941	ANK3	TCCTGGGCTGCCATATACAA	12	7	47
HGLibA_01942	ANKAR	GCACAGCGAGAGTGTACTTC	21	1	45
HGLibA_01943	ANKAR	ACCAGTAGGTTGATTAGAGA	14	12	65
HGLibA_01944	ANKAR	AACAAGGAGCTGTTGCACTT	56	39	166
HGLibA_01945	ANKDD1A	GCCGCCCGCCAGAACAATGT	80	89	210
HGLibA_01946	ANKDD1A	ACCTGTCCACTGTTGCTCGA	21	8	47
HGLibA_01947	ANKDD1A	TCGACGCCATCGAGCAACAG	46	41	117
HGLibA_01948	ANKDD1B	GAGCAATCATGTGCGCATCG	35	65	73
HGLibA_01949	ANKDD1B	CCACATACCTACCTGATTCT	65	19	128
HGLibA_01950	ANKDD1B	TATTCAAGATCTGCACCTCA	27	16	84
HGLibA_01951	ANKEF1	CGATTGGTCCGTAGAACGTG	11	3	43
HGLibA_01952	ANKEF1	CAGCGATAATGCCGCTTAGT	37	19	17
HGLibA_01953	ANKEF1	CTTGCACACGCCGTCATTAG	48	52	31
HGLibA_01954	ANKFN1	ACGCAGCCAAACGCCTGTAC	32	22	165
HGLibA_01955	ANKFN1	GTACAGGCGTTTGGCTGCGT	22	75	21
HGLibA_01956	ANKFN1	GGTGTCAAGCCCTCGCTGTT	72	93	346
HGLibA_01957	ANKFY1	TGACGATGACAATGCTTCGC	32	8	18
HGLibA_01958	ANKFY1	CTAGTTTCATCAGTTCAGTC	5	1	13
HGLibA_01959	ANKFY1	CTGTATTCGCTTCTACCAGA	5	0	10
HGLibA_01960	ANKH	TCCCCACCGACTCGTCCACA	194	137	408
HGLibA_01961	ANKH	GCCGTCTTTCACACACTGAT	37	38	110
HGLibA_01962	ANKH	CTCACCATTGCGTCCATGAA	49	193	96
HGLibA_01963	ANKHD1	GACGGGTCTTACCCCCTTGA	41	24	125
HGLibA_01964	ANKHD1	CAGCCTCAGATTGCTATTAC	16	11	42
HGLibA_01965	ANKHD1	GTGCAGTTGCTAGTGCAAGC	19	4	100
HGLibA_01966	ANKHD1-EIF4EBP3	AGTGTATGCGTTGGCACACG	41	26	71
HGLibA_01968	ANKHD1-EIF4EBP3	GCCAACGCATACACTTGCCA	35	42	38
HGLibA_01969	ANKIB1	GGCGTGCCAAGCGAGGATGA	50	338	78
HGLibA_01970	ANKIB1	GGCTCCCCATAAGATGTATT	49	5	97
HGLibA_01971	ANKIB1	TTTAGTCTACGAAGATCCTG	21	47	72
HGLibA_01972	ANKK1	GAGGCGGCTTAATGCTGTGC	33	17	42
HGLibA_01973	ANKK1	ACATCGAGAGGTCGGCTCTG	19	3	44
HGLibA_01974	ANKK1	GCCGCATGCCTGCCGCCACT	1267	546	2057
HGLibA_01975	ANKLE2	CCCAGTTCCTCCGCCAAGCG	151	112	596
HGLibA_01976	ANKLE2	GACACCGACACCTACAGAGC	0	11	2
HGLibA_01977	ANKLE2	AAGGAGCCGCCCCTGTACTA	20	0	25
HGLibA_01978	ANKMY1	AGCAGAGCGCGAGACGTTCC	29	89	42
HGLibA_01979	ANKMY1	AGGAACGTCTCGCGCTCTGC	108	89	103
HGLibA_01980	ANKMY1	GAAGCAGTTACCTCGCCTGT	20	32	16
HGLibA_01981	ANKMY2	TGCAAATTACTACTGCGACA	4	0	11
HGLibA_01982	ANKMY2	CTACTGGAAGTCATCGGGAA	48	18	59
HGLibA_01983	ANKMY2	GTTGACACGAACATTCTTGC	23	8	51
HGLibA_01984	ANKRA2	TCGAGAAAGTGCACTGTCGT	35	68	109
HGLibA_01985	ANKRA2	ATGGATCTAGCTGTAGCCCT	11	9	24
HGLibA_01986	ANKRA2	AGCTTTGTCTGTTCACCAGT	71	30	238
HGLibA_01987	ANKRD1	CCAGATCGAATTCCGTGATA	19	6	78
HGLibA_01988	ANKRD1	CCATATCACGGAATTCGATC	45	30	145
HGLibA_01989	ANKRD1	TTGGCTTTAGACGGAACCTG	8	1	20
HGLibA_01990	ANKRD10	TGGCGTCTGCGCGTACCGTG	4	0	0
HGLibA_01991	ANKRD10	TCTGTGTCGCCATTCGTGAG	33	32	55
HGLibA_01992	ANKRD10	TCTGCCGTGCCACTCACGAA	78	92	239
HGLibA_01993	ANKRD11	CGTCCCCGCGGATGGCGGCT	79	0	225
HGLibA_01994	ANKRD11	GTCAACGTCAAGGACTTCGC	13	25	6
HGLibA_01995	ANKRD11	CCCTTCACCGCGGGCGCCAA	40	9	0
HGLibA_01996	ANKRD12	AAAAGGAAGTTTACGTTTCA	6	2	2
HGLibA_01997	ANKRD12	ACTCTCTGAGCGAAAACAGA	8	12	11
HGLibA_01998	ANKRD12	TTCTGACAGTGACAGCAATA	38	16	51
HGLibA_01999	ANKRD13A	TGCAATAATGTTCGACCTCG	19	28	44
HGLibA_02000	ANKRD13A	GCTGCTCCAAAAAATTCTCG	32	6	94
HGLibA_02001	ANKRD13A	TGTTGTGGTAGTCTCGATGT	21	10	24
HGLibA_02002	ANKRD13B	TGGAGATTGACCACGACCGC	21	1	131
HGLibA_02003	ANKRD13B	CGCACGGCGCAGACGTGGGC	474	426	997
HGLibA_02004	ANKRD13B	CCACGTCTGCGCCGTGCGCC	2263	628	2574
HGLibA_02005	ANKRD13C	TCTTCGAAATAAGGCCATCA	12	3	11
HGLibA_02006	ANKRD13C	TTACACCTTGCTGTGATGTT	49	53	110
HGLibA_02007	ANKRD13C	GGCAGAATTCGGGAAAGTAA	9	7	1
HGLibA_02008	ANKRD13D	GGCGAACCGGCATCGCGAAC	0	0	0
HGLibA_02009	ANKRD13D	GCCGGTTCGCCCAGACGAGC	236	51	147
HGLibA_02010	ANKRD13D	CCCCCAGCACGACATTGAAC	69	47	176
HGLibA_02011	ANKRD16	CGACGTCGATGTGCCCACAC	223	204	607
HGLibA_02012	ANKRD16	GGACGAAGCCATCCGATTCT	12	55	81
HGLibA_02013	ANKRD16	CAGAGGGTCGCCTTCTCGAC	18	24	46
HGLibA_02014	ANKRD17	GTGCGAAAGTTACTCATTGA	2	0	4
HGLibA_02015	ANKRD17	ATCGTCTGTTAGTTGTGCGT	19	8	45
HGLibA_02016	ANKRD17	AAAGGCTTTACCATCAGCCG	3	2	9
[truncated: 117,463 more rows]
