# Supplementary material for: N-Glycans and sulfated glycosaminoglycans contribute to the action of diverse Tc toxins on mammalian cells
Source: PLoS Pathog. 2021 Feb 4;17(2):e1009244. doi: 10.1371/journal.ppat.1009244 (PMC7861375; doi:10.1371/journal.ppat.1009244)
Supplement: S2 Table — (XLS) [file ppat.1009244.s002.xls]

## Sheet: TcdA1_positive
S2 Table. Identification of sgRNAs enriched in PTC3-W14 screening by MAGeCK analysis.
id	pos|score	pos|p-value	pos|fdr	pos|lfc
MGAT1	6.9599e-09	2.2826e-07	0.002475	-2.7523
MGAT2	2.2549e-08	2.2826e-07	0.002475	1.3187
MAN1A2	1.2488e-06	2.625e-05	0.125743	-0.94619
ACTG1	1.6035e-06	2.8989e-05	0.125743	2.8204
TMX1	2.6039e-06	3.8119e-05	0.137789	-2.0741
HLA-DRA	1.0406e-05	8.0576e-05	0.248144	-0.72738
DMXL2	1.4778e-05	9.1532e-05	0.248144	-2.151
MED10	2.2382e-05	0.00013718	0.330583	0.12127
HIST3H3	3.2068e-05	0.00019197	0.378488	0.50179
NKD1	3.3717e-05	0.0001559	0.338119	-1.1651
PRDX5	5.1315e-05	0.00021434	0.387376	1.0909
EMCN	5.7527e-05	0.00030655	0.511424	1.2527
PSMD11	7.6339e-05	0.00037275	0.539604	1.0116
BEGAIN	7.7546e-05	0.0003732	0.539604	-2.7434
NHLRC2	0.00010915	0.0005759	0.71678	1.1659
GAPDHS	0.00011582	0.00061242	0.71678	-1.8703
KRTAP15-1	0.00011614	0.00062794	0.71678	-2.5474
hsa-mir-4697	0.00012648	0.00043347	0.587562	1.8553
STK3	0.00014319	0.00070007	0.73579	-2.3254
SLC25A13	0.00017627	0.00078681	0.73579	-2.3277
PRLR	0.00018241	0.00079366	0.73579	1.9715
OTUB2	0.0002006	0.00084525	0.73579	0.80059
CNPY1	0.00020614	0.00087492	0.73579	-2.133
NUDT11	0.00020614	0.00087492	0.73579	0.84479
ATAT1	0.00021146	0.00091327	0.73579	-2.5593
HIST2H2BF	0.00021434	0.00091601	0.73579	-2.3293
SRXN1	0.00025243	0.00099544	0.757084	1.4104
DDX53	0.00026702	0.0010123	0.757084	1.8826
hsa-mir-302a	0.00027139	0.0034063	0.873234	-1.4286
PPP2CA	0.00029767	0.006011	0.873234	-0.63776
MASP1	0.00030118	0.0070786	0.873234	-0.43614
DEFB135	0.00030118	0.0070786	0.873234	-2.4029
SNX27	0.0003188	0.0072712	0.873234	-2.2563
KDELR1	0.00032618	0.0074132	0.873234	1.1774
MESDC2	0.00033599	0.0074232	0.873234	0.099848
C16orf96	0.00033756	0.0074232	0.873234	1.7991
SFTPB	0.00034172	0.0074237	0.873234	0.059912
GP1BA	0.00034493	0.0074388	0.873234	-2.133
AKT1S1	0.00034493	0.0074388	0.873234	-0.061724
EPHX2	0.00035398	0.0075154	0.873234	-2.5036
STAT1	0.00035398	0.0075154	0.873234	-2.3629
DEFB1	0.00035398	0.0075154	0.873234	-2.3223
GNAT1	0.00035398	0.0075154	0.873234	-2.3421
FAM53A	0.00035517	0.0075186	0.873234	0.91729
TMEM82	0.00035649	0.0075186	0.873234	1.1619
YAF2	0.00036336	0.0075191	0.873234	1.0597
CWC25	0.00036903	0.0075949	0.873234	-2.4339
hsa-mir-3120	0.00037047	0.0025777	0.873234	2.3698
OR11H6	0.0003751	0.0075994	0.873234	-0.71269
ROCK2	0.0003751	0.0075994	0.873234	-2.2589
OR52K1	0.0003751	0.0075994	0.873234	-2.2435
ZNF598	0.00038065	0.0061427	0.873234	-0.28179
CYC1	0.00038768	0.0076291	0.873234	-1.8588
ZNHIT1	0.00039038	0.0076741	0.873234	0.044569
ZFP91	0.00040806	0.0077305	0.873234	0.90313
SHCBP1	0.00041981	0.0077448	0.873234	-2.7613
OR8B2	0.00041981	0.0077448	0.873234	-2.5183
LCMT2	0.00042158	0.0064655	0.873234	-0.59782
NEUROD4	0.00043936	0.0077884	0.873234	-2.5237
FNIP2	0.00044073	0.0064677	0.873234	0.53523
MOV10L1	0.00044635	0.0079199	0.873234	-0.28959
CNOT8	0.00046927	0.0079697	0.873234	1.7155
ZNF839	0.00048587	0.0079777	0.873234	-2.4656
MURC	0.00048587	0.0079777	0.873234	-2.1136
MDM2	0.00048587	0.0079777	0.873234	-2.5177
LRRC59	0.00048587	0.0079777	0.873234	-2.5986
DST	0.00049212	0.0080884	0.873234	-2.2435
JKAMP	0.00052063	0.0080939	0.873234	1.4355
LYZL2	0.00054613	0.0036839	0.873234	3.0705
NOV	0.00054988	0.0081292	0.873234	-2.131
ALG6	0.00054988	0.0081292	0.873234	-2.2079
CCNJ	0.00055911	0.0081477	0.873234	-2.5177
TCF19	0.00056654	0.0081505	0.873234	-0.23029
BANF1	0.00058739	0.007174	0.873234	-1.9648
C12orf42	0.00059001	0.0081888	0.873234	-2.6833
LDLRAD4	0.00059439	0.0081888	0.873234	-3.0824
METTL18	0.00059631	0.0081888	0.873234	-0.75042
ARRDC3	0.00059954	0.0081888	0.873234	-0.15664
INO80	0.00062741	0.008231	0.873234	-2.2753
C7orf66	0.00062741	0.008231	0.873234	-2.3069
TLX1	0.00062741	0.008231	0.873234	-1.6577
USE1	0.00062862	0.0082367	0.873234	1.0929
KDM5C	0.00064606	0.0082427	0.873234	-2.1097
FILIP1L	0.00067221	0.0076921	0.873234	-2.2723
RWDD3	0.00068508	0.0082783	0.873234	-0.5769
CXCR5	0.00069773	0.0083198	0.873234	-3.3324
TM6SF1	0.00071717	0.0084367	0.873234	-1.2133
hsa-mir-3927	0.00073589	0.0057485	0.873234	-2.151
GRAMD1C	0.000749	0.0086294	0.873234	-2.5303
MARK3	0.000749	0.0086294	0.873234	-2.225
MLKL	0.0007494	0.0086294	0.873234	-0.52973
ZFYVE28	0.00075371	0.0079099	0.873234	-1.4055
HMSD	0.00076984	0.0088343	0.873234	-0.46478
CTTNBP2NL	0.00077125	0.0088343	0.873234	-0.65955
SNX29	0.00078985	0.0088382	0.873234	-2.3737
DNAJC11	0.00078985	0.0088382	0.873234	-2.133
CBR3	0.00079701	0.0079268	0.873234	-0.51199
TMEM179	0.00081964	0.0090074	0.873234	0.63241
KBTBD3	0.00082689	0.0090078	0.873234	-1.7867
MORC3	0.00082689	0.0090078	0.873234	-1.19
WDR65	0.00082928	0.0090295	0.873234	-2.131
TTC39B	0.00082928	0.0090295	0.873234	-2.1125
PLA2G4F	0.00082928	0.0090295	0.873234	-1.5798
ITLN2	0.00082928	0.0090295	0.873234	-0.80759
MAP3K5	0.00082928	0.0090295	0.873234	-0.66107
MNS1	0.00085434	0.0090516	0.873234	-2.5386
CGNL1	0.00085434	0.0090516	0.873234	-2.4823
SRF	0.00086568	0.0092431	0.873234	1.5723
hsa-mir-6752	0.00090724	0.0059122	0.873234	1.8025
RHOB	0.00092384	0.0095187	0.873234	-0.26366
WNT8A	0.00094223	0.0096038	0.873234	1.1228
NEDD8-MDP1	0.00094764	0.004859	0.873234	-2.0541
DCUN1D1	0.00095605	0.0096638	0.873234	-0.20722
ITPKC	0.00096195	0.0096638	0.873234	-1.3696
TOP2B	0.00097582	0.0096807	0.873234	-2.6178
FGD6	0.00097582	0.0096807	0.873234	-2.4266
KRTAP6-3	0.00097582	0.0096807	0.873234	-2.4964
OSGEPL1	0.00097582	0.0096807	0.873234	-2.2421
HSD17B7	0.00098178	0.0096807	0.873234	-0.013848
ATF7	0.00098178	0.0096807	0.873234	-2.225
DGKE	0.00098178	0.0096807	0.873234	-0.98646
TAF9	0.00098291	0.0097449	0.873234	0.28183
CYP4F12	0.0010008	0.0098295	0.873234	-1.1956
MED9	0.0010227	0.0099405	0.873234	-0.53096
ZBBX	0.0010357	0.010079	0.873234	-0.76742
NF1	0.001068	0.010338	0.873234	-0.8138
FAHD2A	0.0010762	0.010341	0.873234	-0.35227
SLC5A9	0.0010894	0.010405	0.873234	-1.5218
NOC3L	0.0010894	0.010405	0.873234	-1.1141
HEMK1	0.0011175	0.010506	0.873234	-0.93365
PCDH9	0.0011219	0.010519	0.873234	-2.6747
MVP	0.0011219	0.010519	0.873234	-0.64761
TAF5L	0.0011329	0.010532	0.873234	0.0039547
CALM1	0.0011627	0.010851	0.873234	-0.27388
KALRN	0.001173	0.010867	0.873234	1.2152
PTK6	0.0011858	0.010914	0.873234	-0.38863
PIGX	0.0011858	0.010914	0.873234	-2.1125
GNRH1	0.0011858	0.010914	0.873234	-1.916
ABCB8	0.0012066	0.010961	0.873234	-0.61649
ST3GAL2	0.0012143	0.010961	0.873234	-2.0214
TRMT12	0.00124	0.011299	0.873234	-2.361
PARK7	0.0012463	0.011299	0.873234	-1.0366
FBXL14	0.0012488	0.0090156	0.873234	-0.089937
NDUFB6	0.0012587	0.011299	0.873234	-0.54809
IL5	0.0012587	0.011299	0.873234	-2.3625
R3HDML	0.0012587	0.011299	0.873234	-0.64508
S100A4	0.001266	0.011453	0.873234	-3.5893
C10orf62	0.0012841	0.011534	0.873234	1.5153
TMOD3	0.0013176	0.011654	0.873234	0.46958
USP37	0.0013268	0.011685	0.873234	-2.4981
SH3BGRL	0.0013289	0.011685	0.873234	1.0057
CCAR1	0.0013594	0.0090665	0.873234	-1.2695
PF4	0.0013692	0.011791	0.873234	-1.3575
hsa-mir-1283-2	0.0013729	0.0067353	0.873234	-2.152
MAP3K7	0.0014107	0.011873	0.873234	-2.7772
CRYZ	0.0014209	0.011927	0.873234	-3.1333
SIX1	0.0014541	0.011949	0.873234	0.067795
XKR9	0.0014541	0.011949	0.873234	-1.842
LRRC4B	0.0014802	0.011949	0.873234	-0.52557
ACTR1B	0.0014983	0.011963	0.873234	-0.62265
MMP20	0.0015068	0.011974	0.873234	-2.3277
IL2	0.0015068	0.011974	0.873234	-2.5165
KRTAP4-5	0.0015068	0.011974	0.873234	-2.5008
PDSS2	0.0015068	0.011974	0.873234	-2.225
YIPF3	0.0015068	0.011974	0.873234	-0.99154
ACOT11	0.0015192	0.012005	0.873234	0.87184
RIC8B	0.0015386	0.0096643	0.873234	0.66024
MTRF1	0.0015707	0.012132	0.873234	-2.7349
PIRT	0.0015707	0.012132	0.873234	-2.1894
EDEM2	0.0015707	0.012132	0.873234	-2.4784
MARK4	0.0015758	0.01214	0.873234	-2.6167
hsa-mir-425	0.0015905	0.0075063	0.873234	1.3756
PRAMEF5	0.0015947	0.0097392	0.873234	0.094
CRYBA1	0.0016127	0.01214	0.873234	-2.2037
PAX5	0.0016127	0.01214	0.873234	1.26
PUM2	0.0016127	0.01214	0.873234	-2.152
QDPR	0.0016127	0.01214	0.873234	-0.88388
ANKRD40	0.0016127	0.01214	0.873234	-2.2962
TMEM45B	0.0016127	0.01214	0.873234	-2.2606
SLC27A2	0.0016127	0.01214	0.873234	-1.0907
GK2	0.0016127	0.01214	0.873234	-2.2962
hsa-mir-3187	0.0016189	0.0076624	0.873234	-0.50657
FBLN2	0.0016221	0.01214	0.873234	-0.84001
ZNF727	0.0016221	0.01214	0.873234	-1.6947
DUSP4	0.0016221	0.01214	0.873234	0.064035
ME3	0.0016221	0.01214	0.873234	-1.1141
ENPP2	0.0016274	0.01215	0.873234	-1.4394
NPY5R	0.0016522	0.012162	0.873234	-0.71924
TNFRSF1B	0.0016522	0.012162	0.873234	-0.69164
ARHGAP19	0.0016522	0.012162	0.873234	-1.968
TRIM23	0.0016522	0.012162	0.873234	-0.60821
BAG3	0.0016522	0.012162	0.873234	0.34179
TM2D1	0.0016522	0.012162	0.873234	-0.8044
XBP1	0.0016522	0.012162	0.873234	-0.098031
LCK	0.001679	0.012423	0.873234	-1.3787
MBD6	0.0017082	0.01251	0.873234	1.1861
MIOX	0.0017323	0.01251	0.873234	-1.6875
AP1G1	0.0017436	0.010088	0.873234	-1.1629
hsa-mir-662	0.0017558	0.0079076	0.873234	1.8645
MAPKAPK2	0.0017778	0.012519	0.873234	-2.7358
UAP1	0.0017778	0.012519	0.873234	-2.9692
ADAM17	0.0017778	0.012519	0.873234	-2.8061
ZSCAN25	0.0017778	0.012519	0.873234	-2.8728
ZNF226	0.0017778	0.012519	0.873234	-2.7381
hsa-mir-181a-1	0.0017821	0.0081023	0.873234	-0.17658
KIF3A	0.0018208	0.012541	0.873234	-2.3557
PDE1C	0.0018297	0.010089	0.873234	-1.1298
SLC2A8	0.0018641	0.012688	0.873234	-3.1696
SIM2	0.0018968	0.012765	0.873234	0.95752
HIST1H2BE	0.0019371	0.012821	0.873234	-1.5997
APCS	0.0019371	0.012821	0.873234	-2.6479
ATF3	0.0019371	0.012821	0.873234	-1.8497
C12orf76	0.0019432	0.012821	0.873234	-2.5377
SPARCL1	0.0019497	0.012821	0.873234	-1.7886
ABCF1	0.0019497	0.012821	0.873234	-2.1325
hsa-mir-873	0.0019563	0.0089635	0.873234	0.33313
TMEM39B	0.0019563	0.0089635	0.873234	-0.15934
ALS2CR12	0.0019692	0.012877	0.873234	-2.5387
COPZ2	0.0019692	0.012877	0.873234	-2.8689
BTBD1	0.0019747	0.01291	0.873234	-0.70605
SMC1A	0.0019804	0.012938	0.873234	-0.090499
VRTN	0.001981	0.012955	0.873234	-0.65719
PRMT10	0.0019992	0.01302	0.873234	1.0365
COMMD4	0.0020302	0.013052	0.873234	1.3233
TMEM184C	0.002032	0.013068	0.873234	-2.3301
EMX1	0.0020404	0.013068	0.873234	-0.84499
ZNF148	0.0020413	0.013068	0.873234	-0.20127
hsa-mir-4660	0.0020569	0.0090238	0.873234	1.8232
CPA1	0.0020602	0.013068	0.873234	-2.6357
TEX37	0.0020824	0.010688	0.873234	-1.1462
XAGE5	0.0020913	0.01324	0.873234	-0.72338
AKIP1	0.0021221	0.010921	0.873234	-2.279
CLEC6A	0.0021224	0.013447	0.873234	-2.4965
VWA7	0.0021436	0.013613	0.873234	0.30187
CP	0.0021745	0.013623	0.873234	-2.5615
PLCG1	0.0021745	0.013623	0.873234	-0.49418
PALMD	0.0021745	0.013623	0.873234	-2.5615
NSUN2	0.0021745	0.01372	0.873234	-0.57094
TP73	0.0021745	0.01372	0.873234	0.62052
PTPRH	0.0022024	0.013807	0.873234	-2.7881
RSC1A1	0.0022024	0.013807	0.873234	-2.6112
CSMD3	0.0022117	0.013807	0.873234	-2.206
ADAM28	0.0022117	0.013807	0.873234	-2.171
RNF181	0.0022117	0.013807	0.873234	-2.2774
MED8	0.0022146	0.011405	0.873234	-0.71157
SCRN2	0.0022168	0.011405	0.873234	-0.94861
PIK3R3	0.0022309	0.013987	0.873234	0.82686
SH2D3C	0.0022309	0.013987	0.873234	-2.1846
CD68	0.0022372	0.014081	0.873234	-0.57755
NGFRAP1	0.0022468	0.014176	0.873234	0.47014
OR5L2	0.0022836	0.014396	0.873234	-0.75307
hsa-mir-135a-2	0.002286	0.0096771	0.873234	-2.131
SMKR1	0.0022984	0.014441	0.873234	-2.5912
RABL2A	0.0023244	0.0096775	0.873234	-0.41139
GARNL3	0.0023748	0.014527	0.873234	-0.34093
SEC14L3	0.0023927	0.014527	0.873234	-2.3792
CCDC117	0.0024274	0.014597	0.873234	-2.1114
ENTHD1	0.0024274	0.014597	0.873234	-1.2777
ST3GAL3	0.0024274	0.014597	0.873234	1.2805
CPXM1	0.0024275	0.014612	0.873234	-1.0823
SP100	0.0024275	0.014612	0.873234	-2.3301
PBDC1	0.0024275	0.014612	0.873234	-2.9245
KCNIP4	0.0024275	0.014612	0.873234	-2.7349
DYNLRB1	0.0024276	0.0099583	0.873234	-0.77852
TMEM135	0.0024301	0.014626	0.873234	-1.3493
RNF222	0.0024301	0.014626	0.873234	-2.1874
EIF1AD	0.0024748	0.012113	0.873234	-1.3323
MASTL	0.0024854	0.012371	0.873234	-2.288
FETUB	0.0024879	0.014845	0.873234	-0.77307
OR5H6	0.0025215	0.014846	0.873234	-0.23007
USP18	0.0025215	0.014846	0.873234	-0.29286
NIPBL	0.0025556	0.014934	0.873234	-1.2621
HPS5	0.002574	0.014935	0.873234	-2.1666
PRDX6	0.0025866	0.014973	0.873234	-2.644
TTLL2	0.0026079	0.015003	0.873234	-2.9798
NFYB	0.0026286	0.010376	0.873234	-0.15934
PANK4	0.0026293	0.015003	0.873234	-2.3874
LBR	0.0026336	0.012748	0.873234	-2.3277
ST20	0.0026336	0.012748	0.873234	-1.5847
hsa-mir-668	0.002674	0.010439	0.873234	0.81236
hsa-mir-6834	0.002674	0.010439	0.873234	-2.2259
MCOLN3	0.0026783	0.015003	0.873234	-0.84115
PBK	0.0026783	0.015003	0.873234	-3.0629
IFT172	0.0026783	0.015003	0.873234	-2.3625
PTER	0.0026783	0.015003	0.873234	-0.56034
YIPF7	0.0026855	0.012848	0.873234	-1.8636
PARP4	0.0027111	0.015003	0.873234	-2.999
hsa-mir-4318	0.002737	0.010762	0.873234	-2.4784
C9orf123	0.002737	0.010762	0.873234	-2.2421
WFDC10A	0.0027429	0.015003	0.873234	1.4619
HEATR4	0.0027627	0.015003	0.873234	-2.1984
KLK7	0.0027663	0.015201	0.873234	-0.88313
PLA2G7	0.0027663	0.015201	0.873234	-2.5154
TTC23	0.0027663	0.015201	0.873234	-0.31105
RWDD1	0.0027663	0.015201	0.873234	-2.4089
PTCD2	0.0027663	0.015201	0.873234	-1.7572
KBTBD7	0.0027663	0.015201	0.873234	0.41248
POLDIP2	0.0027663	0.015201	0.873234	-1.2637
WDR17	0.0027663	0.015201	0.873234	-2.0941
WDR31	0.0027663	0.015201	0.873234	-0.6856
MAGEB16	0.0027663	0.015201	0.873234	-1.0519
RUNDC1	0.0027663	0.015201	0.873234	-1.7572
EED	0.0027663	0.015201	0.873234	-1.6932
ADAMTS4	0.0027663	0.015201	0.873234	-1.3121
RBMS3	0.0027735	0.012848	0.873234	-1.2016
CD82	0.0027862	0.015477	0.873234	1.3175
RNF115	0.0027879	0.015488	0.873234	-2.1325
LAX1	0.0028143	0.015554	0.873234	-2.8467
PTPLA	0.0028173	0.015716	0.873234	-0.64131
NDST4	0.0028173	0.015716	0.873234	-1.5467
INPP5K	0.0028173	0.015716	0.873234	-0.80593
CHPF	0.0028378	0.012848	0.873234	-0.23072
SAGE1	0.0028485	0.015916	0.873234	-1.0036
FAM194B	0.0028505	0.015916	0.873234	0.036744
SMG6	0.0028505	0.015916	0.873234	-1.2016
AGRP	0.0028659	0.015917	0.873234	-0.24137
LSM11	0.0028756	0.015947	0.873234	-2.0741
MUS81	0.0028756	0.015947	0.873234	-1.5559
KCTD21	0.0028756	0.015947	0.873234	-2.1894
RHOC	0.0029174	0.015947	0.873234	-0.90914
SLC7A7	0.0029681	0.015962	0.873234	-2.7855
hsa-mir-548m	0.0029706	0.011363	0.873234	-2.5033
MREG	0.0029711	0.015977	0.873234	-0.55327
WISP1	0.0030206	0.016203	0.873234	-2.5749
SHARPIN	0.0030359	0.013945	0.873234	0.49139
ZNF253	0.0030402	0.016203	0.873234	-2.4398
RS1	0.0030402	0.016203	0.873234	-0.042065
TEX2	0.0030402	0.016203	0.873234	-2.4705
SLC43A1	0.0030402	0.016203	0.873234	0.49158
DARS2	0.003061	0.016203	0.873234	-1.2255
hsa-mir-6728	0.0030836	0.011788	0.873234	0.13631
C11orf63	0.0030984	0.013945	0.873234	-2.692
NDUFAF6	0.003118	0.016612	0.873234	-1.9335
DDX55	0.0031237	0.016724	0.873234	-0.83458
SYDE2	0.0031753	0.016817	0.873234	-1.5541
CLEC1B	0.003184	0.014279	0.873234	-1.7342
BLOC1S1	0.0031928	0.016841	0.873234	0.69477
SLC25A35	0.0031946	0.014305	0.873234	-2.3468
KIF7	0.0031955	0.016841	0.873234	-2.7439
ALG3	0.0032268	0.017184	0.873234	-2.548
PPIL6	0.003232	0.017197	0.873234	-2.152
SSR4	0.003232	0.017197	0.873234	0.8729
CCDC39	0.003232	0.017197	0.873234	-2.5223
TLR3	0.003232	0.017197	0.873234	-2.4204
MRPL41	0.0032494	0.014444	0.873234	-0.23072
SYCP3	0.0032494	0.014444	0.873234	-2.171
TRAM2	0.0032535	0.017232	0.873234	-2.3956
OR2T1	0.0032845	0.017232	0.873234	-2.1894
SLC25A4	0.0032886	0.017382	0.873234	-1.6931
ZNF707	0.0033042	0.017531	0.873234	-0.10726
GYPA	0.0033042	0.017531	0.873234	-2.1076
RHOJ	0.0033439	0.017583	0.873234	-1.8928
FER	0.0033515	0.017584	0.873234	-2.0708
NUDT5	0.0033569	0.017584	0.873234	-0.72895
TMCO2	0.0033612	0.017584	0.873234	-0.79115
NPR3	0.0033787	0.017885	0.873234	-2.4416
CARD9	0.0033815	0.017885	0.873234	-2.2026
C14orf93	0.0033846	0.017886	0.873234	-2.3884
OR7C1	0.0034325	0.018009	0.873234	-2.6678
RALGPS1	0.0034325	0.018009	0.873234	-2.3373
NIN	0.0034325	0.018009	0.873234	-2.2435
TYW1	0.003433	0.018009	0.873234	-2.6583
CACNA2D1	0.0034384	0.018009	0.873234	0.39202
IDI2	0.0034384	0.018009	0.873234	0.48989
PCDHB3	0.0034805	0.015029	0.873234	-1.1836
FIBP	0.0035445	0.018139	0.873234	-0.86327
hsa-mir-6758	0.0035493	0.012112	0.873234	-2.4264
SLC9A7	0.0035672	0.01863	0.873234	-2.8933
VASH1	0.0035672	0.01863	0.873234	-0.89329
A4GNT	0.0035851	0.018702	0.873234	-2.2606
C7orf10	0.0035851	0.018702	0.873234	-2.4736
CMC2	0.0035851	0.015484	0.873234	0.28921
MESP1	0.0035877	0.018712	0.873234	-1.6428
STOML1	0.0035927	0.018712	0.873234	-0.6202
ANKRD7	0.0036137	0.015582	0.873234	-0.0046821
PNCK	0.0036234	0.018712	0.873234	0.27585
PAQR3	0.0036495	0.018731	0.873234	-2.3796
TMEM106A	0.0036495	0.018731	0.873234	-2.1125
APPL1	0.0036495	0.018731	0.873234	-1.427
ABCA5	0.0036495	0.018731	0.873234	-1.8831
ZFAND6	0.0036495	0.018731	0.873234	-2.4116
THTPA	0.0036495	0.018731	0.873234	-2.3956
RUFY2	0.0036495	0.018731	0.873234	-0.34231
PEX2	0.0036495	0.018731	0.873234	-2.133
C15orf32	0.0036495	0.018731	0.873234	-2.2723
TTN	0.0036495	0.018731	0.873234	-2.2615
TOM1L1	0.0036495	0.018731	0.873234	-2.2913
TRMT1	0.0036908	0.019106	0.873234	-1.7666
OR14J1	0.0037001	0.019128	0.873234	0.65212
TBC1D30	0.0037516	0.015825	0.873234	-1.0207
POM121	0.0037516	0.015825	0.873234	1.5418
TLX1NB	0.0038119	0.01982	0.873234	-1.4763
THAP6	0.0038196	0.019831	0.873234	-2.8968
UTP3	0.0038196	0.019831	0.873234	-1.5397
SKA3	0.0038196	0.019831	0.873234	-1.8697
THOC5	0.0038262	0.019855	0.873234	-1.0269
UBE2K	0.0038361	0.016129	0.873234	0.64523
LY9	0.003879	0.019876	0.873234	-2.441
DNAJB4	0.003879	0.019876	0.873234	-2.4753
OR8K3	0.003879	0.019876	0.873234	-2.2962
PRKCB	0.003879	0.019876	0.873234	-2.8917
PDGFD	0.003879	0.019876	0.873234	-2.7107
C2orf62	0.003879	0.019876	0.873234	-2.6409
SLC39A9	0.003879	0.019876	0.873234	-2.4416
ARL14	0.003879	0.019876	0.873234	-2.7487
AMBRA1	0.0038859	0.019897	0.873234	-2.5607
ESR1	0.0038859	0.019897	0.873234	-2.5092
FAM134A	0.0039358	0.01662	0.873234	-1.6876
CACNG8	0.0039484	0.01992	0.873234	-2.4376
MAGED4	0.0039737	0.01992	0.873234	-0.50152
PRELID1	0.0039788	0.016934	0.873234	-0.41139
CCR9	0.0040032	0.019977	0.873234	0.96991
hsa-mir-4771-1	0.0040061	0.015525	0.873234	-2.3792
hsa-mir-1278	0.0040378	0.012771	0.873234	1.9828
CPS1	0.0040668	0.020253	0.873234	0.013648
ATP8B4	0.004081	0.020253	0.873234	-3.1742
AFP	0.0041077	0.017152	0.873234	-2.2435
PLCL1	0.0041407	0.020495	0.873234	-2.2399
CHN1	0.0041407	0.020495	0.873234	-2.6568
ZNF106	0.0041407	0.020495	0.873234	-1.9966
SAMD5	0.0041407	0.020495	0.873234	-2.5479
PGM5	0.0041407	0.020495	0.873234	-0.058385
IFI16	0.0041407	0.020495	0.873234	-2.3373
ARHGEF11	0.0041444	0.020504	0.873234	-0.95685
CCL17	0.0042082	0.020655	0.873234	-0.70927
RGS4	0.0042082	0.020655	0.873234	-1.0922
LAPTM4A	0.0042231	0.020655	0.873234	-2.0936
DPYSL5	0.0042231	0.020655	0.873234	-1.4927
GSTA4	0.0042231	0.020655	0.873234	-1.1843
PPP6R3	0.0042231	0.020655	0.873234	-2.0741
TEX10	0.0042231	0.020655	0.873234	-2.0941
RPUSD4	0.0042231	0.020655	0.873234	-1.7572
EFCAB13	0.0042231	0.020655	0.873234	-0.80691
SETBP1	0.0042231	0.020655	0.873234	-1.4496
OR2G3	0.0042231	0.020655	0.873234	-2.0936
TRAPPC6B	0.0042231	0.020655	0.873234	-1.6246
RMI1	0.0042231	0.020655	0.873234	-1.659
CHP1	0.0042231	0.020655	0.873234	-0.91042
SULT1C4	0.0042231	0.020655	0.873234	-0.94909
ALDH6A1	0.0042231	0.020655	0.873234	-1.7706
SETD1A	0.0042231	0.020655	0.873234	-0.32719
ZAK	0.0042231	0.020655	0.873234	-1.968
PATE1	0.0042529	0.020682	0.873234	-2.7979
WNT1	0.0042529	0.020682	0.873234	-2.9774
UXT	0.0042841	0.016629	0.873234	-0.59782
SARNP	0.0043192	0.017632	0.873234	-0.63776
GPR173	0.0043348	0.020709	0.873234	-1.2808
AMMECR1L	0.0043348	0.020709	0.873234	-2.4925
TEX36	0.0043348	0.020709	0.873234	-0.64819
AMOTL2	0.0043348	0.020709	0.873234	-0.70011
RNH1	0.0043348	0.020709	0.873234	-0.84583
NXPH4	0.0043348	0.020709	0.873234	-3.8424
ATPAF1	0.0043348	0.020709	0.873234	-2.5624
KIAA1549	0.0043348	0.020709	0.873234	-3.3719
OLIG1	0.0043348	0.020709	0.873234	-0.86222
WNT5A	0.0043348	0.020709	0.873234	-1.7714
CDH4	0.0043872	0.021634	0.873234	-2.5165
OMA1	0.0043934	0.017633	0.873234	-2.131
KIAA1704	0.0043956	0.01384	0.873234	1.9404
RAI14	0.0044003	0.021634	0.873234	-0.81655
MST4	0.0044152	0.022131	0.873234	-0.64987
OCIAD2	0.0044665	0.022303	0.873234	-0.33821
CCZ1	0.0044801	0.0182	0.873234	-0.4333
DDA1	0.0044931	0.017142	0.873234	-2.5183
MKI67IP	0.0044931	0.017142	0.873234	-1.2192
TMEM206	0.0045245	0.022385	0.873234	-2.3359
PAIP2B	0.0045382	0.022398	0.873234	-0.73155
WTIP	0.0045417	0.022425	0.873234	-2.3434
PCDH19	0.0045417	0.022425	0.873234	-2.3949
PSMF1	0.0045417	0.022425	0.873234	-2.3949
CYP51A1	0.0045417	0.022425	0.873234	-2.4112
LY96	0.0045417	0.022425	0.873234	-2.1125
LOC100127983	0.0045417	0.022425	0.873234	-2.206
VPS8	0.0045417	0.022425	0.873234	-1.5529
ATPIF1	0.0045417	0.022425	0.873234	1.1796
TEX30	0.0045417	0.022425	0.873234	-2.1751
CLEC11A	0.0045584	0.0182	0.873234	-0.84233
ZBED6	0.0045599	0.0182	0.873234	-2.1705
CDH5	0.0045969	0.018313	0.873234	-1.0727
PTRH2	0.0045969	0.018313	0.873234	-1.1836
C11orf40	0.0045969	0.018313	0.873234	-1.9905
LGALS9B	0.0045969	0.018313	0.873234	-1.816
LETM1	0.0045969	0.018313	0.873234	-1.9603
LSG1	0.0045969	0.018313	0.873234	-2.1325
APOL6	0.0046065	0.022483	0.873234	-2.9229
SLC2A9	0.0046065	0.022483	0.873234	-2.7703
FHL5	0.004607	0.018447	0.873234	-2.4987
CCS	0.0047401	0.022962	0.873234	-1.6745
AMPD2	0.0047401	0.022962	0.873234	-0.17156
CPO	0.0047401	0.022962	0.873234	-0.84959
SP1	0.0047401	0.022962	0.873234	-3.1683
OR6C6	0.0047795	0.023183	0.873234	-2.5876
TCHHL1	0.0047795	0.023183	0.873234	-2.3935
VPS11	0.0047795	0.023183	0.873234	-2.2079
KIAA1324L	0.0047795	0.023183	0.873234	-0.46249
HIP1	0.0047795	0.023183	0.873234	-1.4464
PTRH1	0.0047795	0.023183	0.873234	-1.4659
NUDT12	0.0047795	0.023183	0.873234	-2.5177
SPATA31A6	0.0047795	0.023183	0.873234	-2.6695
PREPL	0.0047835	0.023234	0.873234	-1.0227
DYX1C1	0.0047835	0.023234	0.873234	-1.2715
AP1AR	0.0048051	0.01784	0.873234	-2.3829
FAM228A	0.0048241	0.023285	0.873234	-2.1345
DPP3	0.0048756	0.023442	0.873234	-1.5532
NTRK1	0.0049271	0.023619	0.873234	-3.4216
RPLP2	0.004942	0.017995	0.873234	-0.15934
SMIM19	0.004956	0.023658	0.873234	0.0076987
GGT6	0.0050043	0.023659	0.873234	-0.85518
OR5B21	0.0050428	0.023693	0.873234	-1.1234
CALB1	0.0050428	0.023693	0.873234	-3.2154
PDHA2	0.0050428	0.023693	0.873234	-2.4252
LCOR	0.0050428	0.023693	0.873234	0.96481
AKAP8	0.0050428	0.023693	0.873234	1.0405
SLC4A3	0.0050428	0.023693	0.873234	-3.0628
SCRG1	0.0050428	0.023693	0.873234	-0.7838
TMEM5	0.0050428	0.023693	0.873234	-2.5593
KHDC1L	0.0050428	0.023693	0.873234	-2.966
SP3	0.0050815	0.023775	0.873234	-1.4494
FAM19A2	0.0051039	0.023775	0.873234	-0.38969
ASTL	0.0051077	0.020484	0.873234	-1.4665
NOP56	0.0051115	0.020571	0.873234	0.051769
USP1	0.0051153	0.023821	0.873234	-0.14668
SLCO3A1	0.005133	0.023868	0.873234	-2.72
hsa-mir-765	0.0051539	0.015864	0.873234	-1.2016
HMGB2	0.0051711	0.024384	0.873234	-0.37753
SFI1	0.0051845	0.024384	0.873234	-2.2259
NAP1L1	0.0051896	0.024501	0.873234	-1.8636
hsa-mir-6072	0.0052114	0.01893	0.873234	-1.004
EVL	0.005236	0.02525	0.873234	-2.0272
RBL1	0.0052392	0.02525	0.873234	-0.90764
HTATIP2	0.0052392	0.02525	0.873234	-0.85221
hsa-mir-4481	0.0052457	0.018979	0.873234	-3.0852
SLC36A1	0.0052656	0.02525	0.873234	0.13423
ABCB5	0.0052874	0.02525	0.873234	-2.1002
ZER1	0.0053059	0.020949	0.873234	-0.86857
PRSS58	0.0053087	0.02525	0.873234	-2.351
ZNF578	0.0053087	0.02525	0.873234	-1.449
TUBA3E	0.0053389	0.025251	0.873234	-1.3848
FCGR1A	0.0053531	0.02095	0.873234	-2.133
OR6B1	0.0053735	0.025251	0.873234	-2.6695
CARHSP1	0.0053904	0.025251	0.873234	0.59116
STAT5A	0.0054242	0.025386	0.873234	-2.2723
ACADVL	0.0054242	0.025386	0.873234	-2.2435
TAS2R10	0.0054242	0.025386	0.873234	-2.4398
ENTPD8	0.0054242	0.025386	0.873234	-2.399
COA4	0.0054242	0.025386	0.873234	0.51758
CBLB	0.0054676	0.025521	0.873234	-2.2128
ARHGEF9	0.0054738	0.025536	0.873234	-1.5665
CLASP1	0.0054738	0.025536	0.873234	-2.3737
RNF167	0.0054738	0.025536	0.873234	-2.5959
PAQR7	0.0054738	0.025536	0.873234	-1.8384
TCTE1	0.0054738	0.025536	0.873234	-2.5959
WDFY3	0.0054738	0.025536	0.873234	-2.2936
ETHE1	0.005489	0.021164	0.873234	-1.3462
CTAG1A	0.005489	0.021164	0.873234	-1.7875
hsa-mir-643	0.0055087	0.015931	0.873234	-1.2016
POLR2D	0.0055087	0.015931	0.873234	-0.15934
SPINT1	0.0055448	0.025551	0.873234	-1.3111
IL12RB2	0.0055537	0.025551	0.873234	-0.35615
C15orf65	0.0055537	0.025551	0.873234	0.63665
KIF20A	0.0055537	0.025551	0.873234	-0.095117
TPRN	0.0055537	0.025551	0.873234	0.044044
DIS3L	0.0055962	0.025615	0.873234	-1.7889
GPR119	0.005616	0.025662	0.873234	-2.2838
PDE6D	0.005616	0.025662	0.873234	-2.3407
DEFB110	0.005616	0.025662	0.873234	-2.2485
RNF111	0.005616	0.025662	0.873234	-2.033
BBIP1	0.005616	0.025662	0.873234	-2.3407
IDI1	0.005616	0.025662	0.873234	-2.1894
DROSHA	0.005616	0.025662	0.873234	-2.2774
ADAMTS3	0.005616	0.025662	0.873234	-2.3792
RAB4B	0.005616	0.025662	0.873234	-2.4112
P2RY12	0.005616	0.025662	0.873234	-2.4426
NDUFB1	0.005616	0.025662	0.873234	-0.28433
ZNF529	0.005616	0.025662	0.873234	-2.2563
LPIN3	0.0056477	0.025774	0.873234	-2.6079
hsa-mir-588	0.0056524	0.019442	0.873234	-2.131
MLANA	0.0056555	0.025923	0.873234	-0.55266
FAM160B2	0.0056841	0.025923	0.873234	0.32538
UBE2B	0.0057103	0.026343	0.873234	0.50935
CDC42BPA	0.0057179	0.026646	0.873234	-2.3254
THSD4	0.0057249	0.026685	0.873234	-0.39947
KIAA1009	0.0058278	0.026805	0.873234	-3.1409
TMEM169	0.0058278	0.026805	0.873234	-1.9677
C4orf22	0.0058284	0.026822	0.873234	-2.1866
AMER1	0.0058284	0.026822	0.873234	-1.8098
SEZ6	0.0058521	0.026839	0.873234	-2.3831
UBE2F	0.0058928	0.026913	0.873234	-3.0579
MIER3	0.0058928	0.026913	0.873234	-1.2332
OR4D10	0.0058928	0.026913	0.873234	-2.8574
KCTD6	0.0058928	0.026913	0.873234	-2.9168
SLC26A7	0.0058928	0.026913	0.873234	-2.9339
SYTL3	0.0058928	0.026913	0.873234	-3.001
PLAC8L1	0.0058928	0.026913	0.873234	-2.8441
TMEM99	0.0058928	0.026913	0.873234	-2.841
TC2N	0.0058928	0.026913	0.873234	-2.5986
ZNF285	0.0058928	0.026913	0.873234	-2.5959
DNAJC3	0.0058928	0.026913	0.873234	-2.149
PDCD6IP	0.0059049	0.027018	0.873234	-2.9744
PAGE4	0.0059115	0.027018	0.873234	-2.1894
NAV2	0.0060469	0.027051	0.873234	1.2587
FKBP3	0.0060765	0.027204	0.873234	-0.81934
TASP1	0.0061035	0.027474	0.873234	0.028049
HNRNPUL1	0.0061058	0.023645	0.873234	-2.2638
VPS26A	0.0061058	0.023645	0.873234	-2.3587
PLA2G16	0.0061107	0.027745	0.873234	-0.77738
ZNF630	0.0061141	0.02779	0.873234	-2.6083
ZNF891	0.0061141	0.02779	0.873234	-0.87384
RTN4RL1	0.0061346	0.02779	0.873234	-0.64981
GTPBP2	0.0061538	0.027951	0.873234	-2.1325
CLEC4A	0.0061538	0.027951	0.873234	-2.1325
PEX26	0.0061538	0.027951	0.873234	-2.9811
GAS1	0.0061538	0.027951	0.873234	-0.38544
SLMO1	0.0061538	0.027951	0.873234	-0.15153
GPR160	0.0061538	0.027951	0.873234	-2.352
SUV39H2	0.0061538	0.027951	0.873234	-1.5778
CLDND2	0.0061538	0.027951	0.873234	-0.91947
GNAQ	0.0061538	0.027951	0.873234	-2.5084
BORA	0.0061538	0.027951	0.873234	0.12535
CLEC2A	0.0061538	0.027951	0.873234	-2.152
LRP6	0.0061538	0.027951	0.873234	-2.5861
TMEM110	0.0061538	0.027951	0.873234	-1.9287
PHF17	0.0061538	0.027951	0.873234	-0.99788
CHKA	0.0061538	0.027951	0.873234	-1.7843
LRRCC1	0.0061538	0.027951	0.873234	-2.4966
DEFB114	0.0061538	0.027951	0.873234	-2.0032
NT5DC1	0.0061538	0.027951	0.873234	-2.1325
STMN1	0.0061601	0.028081	0.873234	-0.82697
LILRA1	0.0061621	0.028157	0.873234	-3.6733
NEIL3	0.0061701	0.028157	0.873234	-2.2232
hsa-mir-511	0.0061803	0.020017	0.873234	-2.5033
BAIAP2L2	0.006195	0.028158	0.873234	0.22788
CDKL3	0.0062135	0.028158	0.873234	-2.1778
SORL1	0.0062156	0.028191	0.873234	-2.5024
C10orf82	0.0062156	0.028191	0.873234	-2.5177
BBS5	0.0062156	0.028191	0.873234	-2.3557
FIGLA	0.0062156	0.028191	0.873234	-2.3587
ZNF322	0.0062156	0.028191	0.873234	-2.5283
PROCR	0.0062156	0.028191	0.873234	-0.62418
GOLT1A	0.0062156	0.028191	0.873234	-2.0252
BCL2A1	0.0062156	0.028191	0.873234	-2.7454
LIPI	0.0062273	0.028224	0.873234	-1.7654
SERPINI1	0.0062273	0.028224	0.873234	0.9393
MRPL32	0.0062273	0.028224	0.873234	-2.3632
TCERG1	0.0062384	0.025318	0.873234	-1.2921
JAKMIP2	0.0062384	0.025318	0.873234	-1.2016
PDSS1	0.0062384	0.025318	0.873234	-1.1067
PAM16	0.0062384	0.025318	0.873234	-0.38498
LONP1	0.0062384	0.025318	0.873234	0.45107
HHEX	0.0063205	0.026436	0.873234	-1.0207
BBS7	0.0063278	0.028263	0.873234	-2.845
TCEANC2	0.0063278	0.028263	0.873234	-2.7523
RNF122	0.0063278	0.028263	0.873234	-1.182
LRRC34	0.0063278	0.028263	0.873234	-2.8301
ATP6V1C2	0.0063278	0.028263	0.873234	-2.8912
MYOT	0.0063278	0.028263	0.873234	-2.6007
OR1S1	0.0063278	0.028263	0.873234	-2.9583
LCTL	0.0063278	0.028263	0.873234	-3.0219
SCAF11	0.0063875	0.028408	0.873234	-2.91
CCP110	0.0063875	0.028408	0.873234	0.42895
RPL8	0.0063875	0.028408	0.873234	-0.54838
LILRA4	0.0063875	0.028408	0.873234	0.49945
TM2D2	0.0063875	0.028408	0.873234	-2.0928
METTL6	0.0063875	0.028408	0.873234	-2.0891
CHAT	0.0063875	0.028408	0.873234	-1.0906
SMIM14	0.0064073	0.026827	0.873234	-2.3495
C2orf43	0.0064193	0.028408	0.873234	-2.0224
SPIC	0.0064193	0.028408	0.873234	-1.5215
COMMD9	0.0064193	0.028408	0.873234	-1.3747
UGT3A1	0.0064193	0.028408	0.873234	-0.80202
HOXC8	0.0064193	0.028408	0.873234	-2.6958
ERCC6	0.0064704	0.0081393	0.873234	-0.049986
KRTAP9-7	0.0065372	0.028603	0.873234	-0.93633
TMEM123	0.0065992	0.029561	0.873234	-2.7358
OXSM	0.0066216	0.026854	0.873234	-2.5013
KIAA1586	0.0066216	0.026854	0.873234	-2.2369
TNS3	0.0066216	0.026854	0.873234	-2.5726
PMAIP1	0.0066249	0.029598	0.873234	-1.8228
PNLIP	0.0066446	0.029779	0.873234	-0.88791
POPDC3	0.0066446	0.029779	0.873234	-1.0879
PSD	0.0066763	0.029876	0.873234	-1.3467
PEAK1	0.0067277	0.030234	0.873234	-0.038575
PANX2	0.0067792	0.030235	0.873234	-0.65406
SLC36A4	0.0068403	0.030506	0.873234	-2.7661
VN1R4	0.0068403	0.030506	0.873234	-2.757
CNBP	0.0068403	0.030506	0.873234	-2.8137
GPR112	0.0068403	0.030506	0.873234	-2.6368
ATAD2B	0.0068403	0.030506	0.873234	-2.503
LILRA5	0.0068403	0.030506	0.873234	-2.7197
OMG	0.0068403	0.030506	0.873234	-2.809
DUSP11	0.006882	0.030692	0.873234	-1.4208
PRAM1	0.0069167	0.031305	0.873234	-2.4886
LHFPL3	0.0069167	0.031305	0.873234	-2.4252
RASA2	0.0069167	0.031305	0.873234	-2.2435
MYH3	0.0069167	0.031305	0.873234	-2.4576
TCTN3	0.0069167	0.031305	0.873234	-1.7572
SLC25A11	0.0069167	0.031305	0.873234	-1.7594
ATP2B1	0.0069167	0.031305	0.873234	-2.4426
ARFIP2	0.0069167	0.031305	0.873234	-2.4252
CPXCR1	0.0069167	0.031305	0.873234	-2.5036
OTC	0.0069167	0.031305	0.873234	-2.4886
TAAR6	0.0069167	0.031305	0.873234	-2.2753
CCDC68	0.0069167	0.031305	0.873234	0.10471
OR56B4	0.0069167	0.031305	0.873234	-2.4252
PSD3	0.0069167	0.031305	0.873234	-2.4426
PTPRM	0.0069167	0.031305	0.873234	-2.5036
PRM2	0.0069167	0.031305	0.873234	-1.4021
DYNC1LI1	0.0069167	0.031305	0.873234	-0.97805
C12orf23	0.0069167	0.031305	0.873234	-2.4416
GIPC1	0.006924	0.03136	0.873234	1.3276
TSPAN33	0.0069334	0.03136	0.873234	-2.462
S1PR5	0.0069385	0.028375	0.873234	-2.4187
PPIL2	0.0069848	0.031966	0.873234	-2.1885
MC2R	0.0070249	0.032057	0.873234	-2.4848
GRB14	0.0070362	0.032057	0.873234	-2.3373
C19orf57	0.0070619	0.032057	0.873234	-2.3301
CYP2A6	0.0070619	0.032057	0.873234	-2.6597
MCF2L	0.007106	0.032334	0.873234	-2.2074
MTMR4	0.007106	0.032334	0.873234	-2.6695
ZNF260	0.007106	0.032334	0.873234	-2.2529
YWHAH	0.007106	0.032334	0.873234	-2.3913
PAK3	0.007106	0.032334	0.873234	-2.5177
SPEF2	0.007106	0.032334	0.873234	-2.4399
EVC2	0.007123	0.032401	0.873234	-2.6079
CRY1	0.0071312	0.02885	0.873234	-1.5147
SFTA2	0.0071389	0.032905	0.873234	-1.7714
ZNF735	0.0071504	0.029164	0.873234	1.1769
RRP1B	0.007187	0.029479	0.873234	-2.7418
LOC441155	0.0071903	0.033079	0.873234	-2.5071
PSMD3	0.0072151	0.023358	0.873234	-0.15934
BAG1	0.0072952	0.03308	0.873234	-1.916
ACADSB	0.0073003	0.03329	0.873234	-2.9584
LPCAT2	0.0073003	0.03329	0.873234	-2.4102
NSD1	0.0073003	0.03329	0.873234	-2.647
DNAH11	0.0073003	0.03329	0.873234	-2.9255
ABI2	0.0073003	0.03329	0.873234	-2.8794
TXNL1	0.0073003	0.03329	0.873234	-2.7325
NTRK2	0.0073003	0.03329	0.873234	-2.76
GRPR	0.0073003	0.03329	0.873234	-0.99251
SH3GL3	0.0073188	0.033501	0.873234	-0.51983
TSEN15	0.0073216	0.033806	0.873234	-0.67059
NEDD8	0.0073382	0.023358	0.873234	-0.15934
GUK1	0.0073382	0.023358	0.873234	-0.77852
hsa-mir-4642	0.0073382	0.023358	0.873234	-2.3257
hsa-mir-6793	0.0073382	0.023358	0.873234	-0.30413
hsa-mir-613	0.0073382	0.023358	0.873234	0.36559
TRAPPC1	0.0073382	0.023358	0.873234	-0.54697
CCDC178	0.0073959	0.034113	0.873234	-2.5036
SMARCE1	0.0074312	0.030024	0.873234	-1.3011
hsa-mir-3201	0.0074408	0.023855	0.873234	-0.56905
PLEKHH2	0.007446	0.0301	0.873234	-2.0541
ACTR6	0.007446	0.0301	0.873234	-0.35615
GABRP	0.0074473	0.034675	0.873234	-2.5766
CYSLTR2	0.0074483	0.034675	0.873234	-2.501
KRTAP6-2	0.0074777	0.034895	0.873234	-2.2989
AKAP7	0.0074986	0.034895	0.873234	-2.2583
SLC4A2	0.0074997	0.034895	0.873234	-0.38956
FGR	0.0075105	0.034895	0.873234	0.36464
IL7R	0.0075481	0.034896	0.873234	-1.7526
CHD2	0.0075682	0.034938	0.873234	-2.0518
PRPF3	0.0075682	0.034938	0.873234	-1.2437
TNFSF9	0.007579	0.030414	0.873234	0.12015
SIGLEC14	0.0075947	0.03498	0.873234	-2.6934
ZYG11B	0.0076014	0.03498	0.873234	-2.9255
INPP5J	0.0076237	0.03049	0.873234	-1.5005
IL31RA	0.0076289	0.034981	0.873234	-0.97734
MAGEC1	0.0076527	0.034981	0.873234	-1.3269
LRRC8A	0.0077041	0.035039	0.873234	-2.335
TRIM49D1	0.0077055	0.019094	0.873234	-2.3133
DNAJA1	0.0077294	0.035089	0.873234	0.29174
SERPINB4	0.0077516	0.025398	0.873234	-0.60183
NAPA	0.0078295	0.031135	0.873234	-1.1067
EDIL3	0.0078762	0.035202	0.873234	-2.8098
ZNF43	0.0078762	0.035202	0.873234	-2.716
LMBR1	0.0078762	0.035202	0.873234	-3.009
C14orf178	0.0078762	0.035202	0.873234	-2.9235
LTBP3	0.0078762	0.035202	0.873234	-2.8031
POTEC	0.0078762	0.025774	0.873234	0.51553
PSMB3	0.0078771	0.0086015	0.873234	-0.15934
SMURF1	0.0079609	0.035314	0.873234	-0.15045
DCPS	0.0079678	0.035415	0.873234	-2.3136
SDS	0.0079678	0.035415	0.873234	-0.45676
LPGAT1	0.0079678	0.035415	0.873234	-2.7154
USP40	0.0079678	0.035415	0.873234	-2.5223
SMCO4	0.0079678	0.035415	0.873234	-2.4252
CD1E	0.0079678	0.035415	0.873234	-2.5607
BRMS1	0.0079678	0.035415	0.873234	-2.5056
MORF4L1	0.0079678	0.035415	0.873234	-2.3884
TPH1	0.0079678	0.035415	0.873234	-2.4884
ENOSF1	0.0080123	0.035516	0.873234	0.60074
IL26	0.0080547	0.03562	0.873234	-2.8098
DNAJC9	0.0080547	0.03562	0.873234	-0.71785
IRGM	0.0080547	0.03562	0.873234	-3.0124
RAB11FIP5	0.0080547	0.03562	0.873234	-2.9496
PRAMEF12	0.0080636	0.03562	0.873234	-0.82801
CAV3	0.0080768	0.031716	0.873234	-0.019881
RBM39	0.0080768	0.031716	0.873234	-0.23107
MTTP	0.0081086	0.03562	0.873234	-2.5986
GTF3C2	0.008115	0.03562	0.873234	-1.8588
CMYA5	0.0081351	0.03205	0.873234	-2.2435
PER2	0.0081351	0.03205	0.873234	-1.2016
BRD8	0.0081351	0.03205	0.873234	-1.662
ANAPC10	0.0081351	0.03205	0.873234	-1.3386
HAX1	0.0081611	0.03562	0.873234	-1.0165
TFG	0.0081663	0.03562	0.873234	-1.283
KIAA0754	0.008269	0.035733	0.873234	-1.5812
hsa-mir-8058	0.0082969	0.026744	0.873234	-2.4116
RNF123	0.0083291	0.035787	0.873234	-1.3395
CCL16	0.0083291	0.035787	0.873234	-2.333
FAM177B	0.0083291	0.035787	0.873234	-2.5033
KIF6	0.0083291	0.035787	0.873234	-2.3796
SRRD	0.0083291	0.035787	0.873234	-2.4252
GPR115	0.0083291	0.035787	0.873234	-2.4112
BNIP1	0.0083291	0.035787	0.873234	-2.4252
ZNF18	0.0083291	0.035787	0.873234	-1.6493
VPS16	0.0083291	0.035787	0.873234	-1.9036
MITF	0.0083577	0.035842	0.873234	-2.8102
DAK	0.0083577	0.035842	0.873234	-0.58735
C4orf17	0.0083577	0.035842	0.873234	-0.38805
ARL4C	0.0083577	0.035842	0.873234	-1.8269
FES	0.0083717	0.035842	0.873234	-2.153
ARFGAP1	0.0083773	0.035905	0.873234	-1.218
CDKL1	0.0083773	0.035905	0.873234	-2.6309
SLC27A6	0.0083773	0.035905	0.873234	-2.4848
STK33	0.0083773	0.035905	0.873234	-3.1098
ZRANB1	0.0083773	0.035905	0.873234	-3.284
BTBD7	0.0083773	0.035905	0.873234	-2.5607
C10orf55	0.0084054	0.033048	0.873234	-3.083
APOL4	0.008423	0.035968	0.873234	-2.9843
VEZF1	0.0084254	0.035996	0.873234	-0.60085
SRRM2	0.0084254	0.035996	0.873234	-1.7516
ZP2	0.0084254	0.035996	0.873234	-2.5165
HMGCS2	0.0084744	0.036024	0.873234	0.062906
CWF19L1	0.0085514	0.036179	0.873234	-0.062169
CUL5	0.008572	0.033073	0.873234	-2.5593
ADSS	0.008572	0.033073	0.873234	-2.2803
SLC6A15	0.0085789	0.03618	0.873234	-1.2043
USHBP1	0.0085984	0.036237	0.873234	0.52653
IL15	0.0085984	0.036237	0.873234	0.84945
BCAP29	0.0085984	0.036237	0.873234	-2.2037
SOS1	0.0085984	0.036237	0.873234	-2.5759
GLOD5	0.008644	0.038394	0.893447	-1.2187
NXT1	0.008644	0.038394	0.893447	-1.487
MITD1	0.008644	0.038394	0.893447	-2.7472
COX8A	0.008644	0.038394	0.893447	-1.3448
CLDN22	0.008644	0.038394	0.893447	-1.2648
HIST1H2BA	0.008644	0.038394	0.893447	-2.0449
CEP85	0.008644	0.038394	0.893447	-1.6166
ODF3	0.008644	0.038394	0.893447	-1.9843
NUP133	0.008644	0.038394	0.893447	-1.7872
DOCK10	0.008644	0.038394	0.893447	-1.3828
KIF5B	0.008644	0.038394	0.893447	-1.2283
MARVELD2	0.008644	0.038394	0.893447	-2.1894
FTO	0.008644	0.038394	0.893447	-2.1705
MAP4K5	0.008644	0.038394	0.893447	-1.3524
ATP10A	0.008644	0.038394	0.893447	-2.1705
TMEM176B	0.008644	0.038394	0.893447	-2.0708
GLS2	0.008644	0.038394	0.893447	-2.2079
CEACAM4	0.008644	0.038394	0.893447	-1.1996
AGXT	0.008644	0.038394	0.893447	-0.36416
EYS	0.008644	0.038394	0.893447	-2.2079
BRD7	0.008644	0.038394	0.893447	-2.0032
KIAA1841	0.008644	0.038394	0.893447	-2.151
TNKS	0.008644	0.038394	0.893447	-0.40594
SLC38A7	0.008654	0.038568	0.894621	-0.36642
MAGEB5	0.008654	0.038568	0.894621	-2.4346
NDUFB5	0.0086683	0.038682	0.896299	-2.5427
MPZL2	0.0087066	0.038798	0.896362	-1.6973
SCUBE2	0.0087268	0.039464	0.896362	-2.2439
ARPC5	0.008731	0.039464	0.896362	-1.5949
TXNIP	0.0087797	0.039525	0.896362	-2.7818
SPRYD4	0.0087823	0.039585	0.896362	-1.9208
TOMM6	0.0088029	0.039711	0.896362	-3.009
DCAF5	0.0088922	0.039711	0.896362	-1.6254
ZNF277	0.0088922	0.039711	0.896362	-2.7684
ARHGAP35	0.0088922	0.039711	0.896362	-2.4733
C3orf33	0.0088922	0.039711	0.896362	-2.473
ATR	0.0088922	0.039711	0.896362	-2.5986
SLC5A4	0.0088922	0.039711	0.896362	-2.096
ZBTB1	0.0088922	0.039711	0.896362	-1.6157
PBRM1	0.0088922	0.039711	0.896362	-2.5457
VWC2	0.0089173	0.039711	0.896362	-1.9965
TMEM242	0.0089173	0.039711	0.896362	-2.0891
SSBP4	0.0089173	0.039711	0.896362	-0.16268
ZNF354B	0.0089619	0.039711	0.896362	-2.9906
DMD	0.0089619	0.039711	0.896362	-1.5847
LITAF	0.0089619	0.039711	0.896362	-0.55296
SPATC1	0.0089851	0.039765	0.896362	-2.0965
SECISBP2L	0.0089906	0.039886	0.896362	-2.6309
CATSPER2	0.0089906	0.039886	0.896362	-0.77538
TMIGD2	0.0089906	0.039886	0.896362	-3.0012
PATL2	0.0089906	0.039886	0.896362	0.51278
DCUN1D5	0.0089906	0.039886	0.896362	-3.0323
hsa-mir-876	0.0090037	0.029144	0.873234	-2.4582
ERI1	0.0090546	0.040007	0.896362	-2.3453
MEIG1	0.0090546	0.040007	0.896362	-2.3792
CPB1	0.0091155	0.041401	0.896362	-1.0366
NAT10	0.0091485	0.033866	0.873234	-0.15934
PLEKHG1	0.0091636	0.04215	0.896362	1.0126
NCLN	0.0091636	0.04215	0.896362	-2.2079
NUDT21	0.0091643	0.033866	0.873234	-0.22153
RPS6KA1	0.0091643	0.033866	0.873234	-0.86857
RRS1	0.0091643	0.033866	0.873234	-0.74833
SACM1L	0.0091643	0.033866	0.873234	-1.429
SARS2	0.0091796	0.034026	0.873234	-2.4582
SAMSN1	0.0091928	0.042178	0.896362	0.48725
FFAR2	0.0092408	0.042297	0.896362	-1.3888
MUT	0.0092441	0.042297	0.896362	-1.5434
C11orf73	0.0092509	0.043025	0.896362	-1.5954
CRLF3	0.0092509	0.043025	0.896362	-0.44673
NR3C2	0.0092743	0.043156	0.896362	-2.2433
RPS6KA2	0.0092923	0.034543	0.873234	-0.89625
USP6NL	0.0092954	0.043179	0.896362	-1.6865
SERPINB5	0.0093187	0.043569	0.896362	0.088485
GALNT15	0.0093423	0.044076	0.896362	-1.4378
C5orf22	0.0093467	0.044076	0.896362	-2.7729
SLC45A2	0.0093507	0.044076	0.896362	-1.487
SLPI	0.0093507	0.044076	0.896362	-2.2168
hsa-mir-1289-2	0.0093845	0.030717	0.873234	1.3157
NETO1	0.0094051	0.044076	0.896362	-1.4458
NCS1	0.0095726	0.044465	0.896362	-0.30004
WWOX	0.0095726	0.044465	0.896362	0.31145
BCAT1	0.0096403	0.044533	0.896362	-3.0215
SPAG16	0.0096403	0.044533	0.896362	-2.9798
UGT2B7	0.0096403	0.044533	0.896362	-3.2246
PLAC1	0.0096403	0.044533	0.896362	-2.4517
SIDT2	0.0096403	0.044533	0.896362	-2.7113
MSTN	0.0096403	0.044533	0.896362	-1.0318
hsa-mir-3689e	0.0096478	0.011594	0.873234	-2.2615
DPH6	0.0097447	0.021048	0.873234	1.8203
AFF4	0.0097858	0.035577	0.873234	0.48998
OR8D2	0.0097988	0.035626	0.873234	-2.3407
PSME2	0.0097988	0.035626	0.873234	-2.4399
KLF10	0.0097988	0.035626	0.873234	-2.2753
THY1	0.0097996	0.035626	0.873234	-1.5142
NPFF	0.0098048	0.045396	0.896362	0.75877
NBPF24	0.0098148	0.032616	0.873234	-2.0541
hsa-mir-8066	0.0098381	0.032663	0.873234	-2.389
hsa-mir-3609	0.0098381	0.032663	0.873234	-2.8151
EXT1	0.0098512	0.045517	0.896362	-0.6476
SPHKAP	0.0098948	0.045767	0.896362	-2.5123
HSF2BP	0.0098948	0.045767	0.896362	0.40189
FAM91A1	0.009903	0.046213	0.896362	-2.6978
VPS13B	0.009903	0.046213	0.896362	-0.88045
ICOS	0.009903	0.046213	0.896362	-2.7847
PLCB4	0.009903	0.046213	0.896362	-2.8674
C21orf91	0.009903	0.046213	0.896362	-2.6717
FN1	0.009903	0.046213	0.896362	-2.399
GLA	0.009903	0.046213	0.896362	-2.0674
RAB3C	0.0099287	0.046274	0.896362	-2.4707
GPD1	0.0099287	0.046274	0.896362	-2.142
PRSS46	0.0099287	0.046274	0.896362	-2.4707
SLC25A19	0.0099287	0.046274	0.896362	-2.5033
CEP95	0.0099287	0.046274	0.896362	-2.0217
CGRRF1	0.0099287	0.046274	0.896362	-2.1837
SAMD15	0.0099287	0.046274	0.896362	-2.1885
AMIGO1	0.0099287	0.046274	0.896362	-2.1666
MMP2	0.0099287	0.046274	0.896362	-2.5327
CKAP2L	0.0099287	0.046274	0.896362	-2.2954
EDA2R	0.0099287	0.046274	0.896362	-1.2347
STIM1	0.0099287	0.046274	0.896362	-2.4376
GOLT1B	0.0099287	0.046274	0.896362	-2.5024
C3orf55	0.0099287	0.046274	0.896362	-2.149
SLC17A3	0.0099287	0.046274	0.896362	-2.0324
DCAF12	0.0099287	0.046274	0.896362	-2.5474
CEBPA	0.0099346	0.046303	0.896362	1.2523
MPP4	0.0099545	0.046441	0.896362	-2.1894
hsa-let-7f-2	0.010009	0.032664	0.873234	-0.8118
OXR1	0.010031	0.046868	0.896362	1.1669
TIGD2	0.010031	0.046868	0.896362	0.99441
C20orf166	0.010046	0.046868	0.896362	0.23441
DOM3Z	0.010171	0.032945	0.873234	-2.7489
C4orf45	0.010185	0.047723	0.896362	-2.8571
ZNF75A	0.010185	0.047723	0.896362	-2.822
OPCML	0.010185	0.047723	0.896362	-3.0374
MSH6	0.010185	0.047723	0.896362	-3.022
KAL1	0.010185	0.047723	0.896362	-1.2863
FAM118B	0.010185	0.047723	0.896362	-2.9764
UBE2U	0.010185	0.047723	0.896362	-3.1976
CCDC85A	0.0102	0.035907	0.873234	-0.17383
RBM48	0.010202	0.047787	0.896362	-1.623
CCT8	0.010219	0.036005	0.873234	-2.152
OSTM1	0.010219	0.036005	0.873234	-0.94861
CBLL1	0.010219	0.036005	0.873234	-0.51061
PDZD2	0.010264	0.047865	0.896362	-2.7973
CDIPT	0.010304	0.021565	0.873234	-0.15934
NUDT22	0.010366	0.04801	0.896362	-0.16004
PARP11	0.010388	0.048041	0.896362	-2.0124
AK9	0.010434	0.048214	0.896362	0.29774
OR5T3	0.010434	0.048214	0.896362	-0.91493
LPCAT1	0.01052	0.048711	0.896362	-1.8969
ADC	0.01053	0.049106	0.896362	-3.2306
TAOK1	0.01053	0.049106	0.896362	-1.2806
C9orf171	0.010552	0.049528	0.896362	-1.6406
TSTD2	0.010552	0.049528	0.896362	-2.3465
GMFB	0.010566	0.037294	0.893447	-2.9366
SEC11C	0.010566	0.037294	0.893447	-2.8979
NBEA	0.010642	0.049827	0.896362	-2.225
ABI3BP	0.010642	0.049827	0.896362	-2.3737
hsa-mir-4753	0.010667	0.033504	0.873234	-2.0324
TAS2R40	0.010707	0.050048	0.896362	0.16988
hsa-mir-548x-2	0.010797	0.033582	0.873234	-2.5476
SAR1B	0.01081	0.037403	0.893447	-1.7649
TRIP11	0.010841	0.050165	0.896362	0.10442
LAMB2	0.010841	0.050165	0.896362	-2.1169
BCHE	0.010841	0.050165	0.896362	-2.0347
C1orf177	0.010841	0.050165	0.896362	-1.0066
LAD1	0.010841	0.050165	0.896362	0.75261
DZIP1L	0.010841	0.050165	0.896362	-0.33553
GPR110	0.010841	0.050165	0.896362	-1.7709
hsa-mir-7706	0.010864	0.033762	0.873234	-3.6669
CLDND1	0.010896	0.050297	0.896362	-1.5048
MCHR2	0.010896	0.050297	0.896362	-2.694
HIC1	0.010954	0.050368	0.896362	-0.4313
LOC100505478	0.010987	0.050368	0.896362	-1.4849
COQ2	0.010987	0.050368	0.896362	-0.94909
SLC37A1	0.010987	0.050368	0.896362	-1.6045
KTI12	0.010987	0.050368	0.896362	-2.2234
C1orf194	0.010987	0.050368	0.896362	-1.5646
KLHL8	0.010987	0.050368	0.896362	-2.9757
ZNF300	0.010987	0.050368	0.896362	-0.97344
CCR1	0.010987	0.050368	0.896362	-2.021
AP2S1	0.010987	0.050368	0.896362	-0.66345
PLEKHA5	0.010987	0.050368	0.896362	-1.504
RNF4	0.010987	0.050368	0.896362	-1.2742
PRKCDBP	0.010987	0.050368	0.896362	-1.5397
CCRL2	0.010987	0.050368	0.896362	-2.1248
COLGALT2	0.010987	0.050368	0.896362	-2.0554
PRPF4	0.010987	0.050368	0.896362	-1.1078
TMEM221	0.010987	0.050368	0.896362	-2.4954
PPHLN1	0.010987	0.050368	0.896362	-2.2536
C16orf46	0.010987	0.050368	0.896362	-2.431
PPP1R3G	0.010987	0.050368	0.896362	-2.1844
UTP15	0.010987	0.050368	0.896362	-0.84988
ACTR1A	0.010987	0.050368	0.896362	-1.9792
CORO1A	0.010987	0.050368	0.896362	-2.4204
LSM3	0.010987	0.050368	0.896362	-3.384
NDUFC1	0.010987	0.050368	0.896362	-0.37612
ARL2BP	0.010987	0.050368	0.896362	-1.7236
YKT6	0.010987	0.050368	0.896362	-0.46271
HOXC10	0.010987	0.050368	0.896362	-3.4388
CHD8	0.010987	0.050368	0.896362	-1.5798
FBXL6	0.010987	0.050368	0.896362	-0.52928
C2orf91	0.010987	0.050368	0.896362	-1.0496
PPP2CB	0.010987	0.050368	0.896362	-2.1799
ZNHIT3	0.010987	0.050368	0.896362	-2.0397
RGS8	0.010987	0.050368	0.896362	-2.9987
IRS4	0.011058	0.050369	0.896362	0.59972
TPST1	0.011094	0.039269	0.896362	-0.89625
TEDDM1	0.011113	0.050369	0.896362	-1.1911
SPSB2	0.01113	0.039269	0.896362	-1.4409
C8orf44	0.011162	0.050445	0.896362	-1.0739
UBE2D1	0.011162	0.050445	0.896362	-2.5963
KIAA1045	0.011168	0.050522	0.896362	-0.97321
PINX1	0.011168	0.050522	0.896362	-2.2774
OR51F2	0.011168	0.050522	0.896362	-2.3465
POLA2	0.011168	0.050522	0.896362	-2.5147
DOCK1	0.011168	0.050522	0.896362	-2.6969
LYZ	0.011168	0.050522	0.896362	-2.4723
SEMA3C	0.011168	0.050522	0.896362	-0.39047
C5orf54	0.011168	0.050522	0.896362	-2.7661
TMEM45A	0.011168	0.050522	0.896362	-2.9011
MIS18BP1	0.011168	0.050522	0.896362	-2.5593
LYRM2	0.011168	0.050522	0.896362	-2.2962
TEPP	0.011168	0.050522	0.896362	-2.6167
PRSS21	0.011181	0.039897	0.896362	-1.407
RPL13	0.011206	0.034255	0.873234	-0.15934
ANKS6	0.011214	0.050677	0.896362	-1.2188
ZNF680	0.011229	0.050678	0.896362	-2.225
ASAH2B	0.011247	0.040662	0.896362	-0.41139
SLC9A9	0.011253	0.050826	0.896362	-1.2855
FAM71F1	0.011293	0.040833	0.896362	-1.3747
SCFD2	0.011293	0.040833	0.896362	-3.0261
C9orf41	0.011301	0.050826	0.896362	-2.4308
EPHX1	0.011301	0.050826	0.896362	-2.9692
HTR2A	0.011301	0.050826	0.896362	0.4673
KRTAP20-1	0.011301	0.050826	0.896362	-3.0005
HEPH	0.011301	0.050826	0.896362	-2.6167
RNASEH2B	0.011301	0.050826	0.896362	-2.5607
PODXL2	0.011301	0.050826	0.896362	-1.2017
SLC25A21	0.011301	0.050826	0.896362	-2.7234
SCGB1D1	0.011326	0.040882	0.896362	0.65893
hsa-mir-4516	0.011332	0.012867	0.873234	-0.15934
SPANXE	0.011332	0.012867	0.873234	-2.2232
RNF141	0.011385	0.051381	0.896362	0.95243
hsa-mir-4677	0.011469	0.034584	0.873234	-2.0124
hsa-mir-3942	0.011491	0.022454	0.873234	-2.0541
CACNA1A	0.01151	0.051785	0.896362	-0.24137
LUZP6	0.011518	0.041818	0.896362	-0.41244
hsa-mir-3922	0.011557	0.034676	0.873234	-0.90597
hsa-mir-3684	0.011557	0.034676	0.873234	-2.3033
CENPE	0.011557	0.034676	0.873234	-0.71157
PPP1CC	0.011572	0.05195	0.896362	-2.9032
GOPC	0.011572	0.05195	0.896362	-2.6935
FAM49A	0.011572	0.05195	0.896362	-2.9987
CNTRL	0.011572	0.05195	0.896362	-2.6894
CXCL14	0.011648	0.052343	0.896362	-0.69661
WAS	0.011648	0.052343	0.896362	-2.7652
OR2A5	0.011648	0.052343	0.896362	-2.0674
CSGALNACT1	0.011648	0.052343	0.896362	-1.4384
PHF3	0.011648	0.052343	0.896362	-2.092
C1orf227	0.011648	0.052343	0.896362	-2.149
INSL4	0.011648	0.052343	0.896362	-2.092
RNF214	0.011648	0.052343	0.896362	-2.149
COG8	0.011648	0.052343	0.896362	-2.152
GTPBP1	0.011648	0.052343	0.896362	-3.0704
GBP1	0.011648	0.052343	0.896362	-2.169
OGDH	0.011648	0.052343	0.896362	-0.99402
PDLIM1	0.011648	0.052343	0.896362	-0.82279
LAMP1	0.011648	0.052343	0.896362	-2.169
TNRC6B	0.011648	0.052343	0.896362	-1.3983
HSPA13	0.011648	0.052343	0.896362	-0.97898
DYNLT3	0.011648	0.052343	0.896362	-1.988
ZNF695	0.011648	0.052343	0.896362	-2.1073
SPOPL	0.011648	0.052343	0.896362	-2.0741
TUBD1	0.011648	0.052343	0.896362	-2.169
TDP1	0.011648	0.052343	0.896362	-2.03
CETN3	0.011648	0.052343	0.896362	-2.152
DEFB128	0.011648	0.052343	0.896362	-2.1885
ZNF41	0.011716	0.052627	0.896362	-2.333
OR6K3	0.011716	0.052627	0.896362	-2.3293
LENG8	0.011716	0.052627	0.896362	-2.2615
MEP1A	0.011716	0.052627	0.896362	-2.2205
RAPGEF1	0.011716	0.052627	0.896362	-2.3293
COL14A1	0.011716	0.052627	0.896362	-2.2606
IPO5	0.011716	0.052627	0.896362	-2.5468
OR4K1	0.011716	0.052627	0.896362	-1.3588
HAT1	0.011716	0.052627	0.896362	-2.4867
CCDC173	0.011716	0.052627	0.896362	-2.0741
EFR3A	0.011716	0.052627	0.896362	-2.4346
AFG3L2	0.011716	0.052627	0.896362	-2.2037
LGSN	0.011762	0.042902	0.896362	-2.1705
ABHD5	0.011797	0.053176	0.896362	-2.5959
RNF150	0.011797	0.053176	0.896362	-2.4376
ZFYVE9	0.011797	0.053176	0.896362	-2.7587
CCDC6	0.011797	0.053176	0.896362	-2.6976
KRTAP5-4	0.011854	0.053488	0.896362	0.69407
ITM2B	0.011881	0.05373	0.896362	0.073978
SENP1	0.011881	0.05373	0.896362	-2.6136
TM9SF2	0.011881	0.05373	0.896362	-2.2277
FAHD2B	0.01199	0.043668	0.896362	-1.0862
C18orf42	0.012009	0.054299	0.896362	-1.0756
NSUN7	0.012009	0.054299	0.896362	-1.0756
MAP9	0.012009	0.054299	0.896362	-1.2934
OR10A3	0.012087	0.035246	0.873234	-1.3747
FMNL3	0.012178	0.045159	0.896362	-1.5696
KANK3	0.012222	0.055329	0.896362	-2.5467
AMN1	0.012316	0.055409	0.896362	-3.2427
WDR41	0.012316	0.055409	0.896362	-3.0197
PARP12	0.012316	0.055409	0.896362	-2.8102
C5orf64	0.012325	0.045977	0.896362	-1.9379
SERHL2	0.012368	0.045977	0.896362	-0.56105
FAM117B	0.012369	0.055488	0.896362	-2.6169
IFNE	0.012369	0.055488	0.896362	-2.6012
CDKAL1	0.012369	0.055488	0.896362	-2.5618
MAPK1	0.012369	0.055488	0.896362	-2.6447
METTL20	0.012369	0.055488	0.896362	-2.6283
CCDC82	0.012369	0.055488	0.896362	-2.4112
NSUN3	0.012369	0.055488	0.896362	-2.822
FAM184A	0.012369	0.055488	0.896362	-2.9028
OCA2	0.012369	0.055488	0.896362	-2.8919
PGAP3	0.012369	0.055488	0.896362	-1.6495
UHRF1BP1	0.012369	0.055488	0.896362	-2.6039
2020-12-01	0.012369	0.055488	0.896362	-2.9252
FBXO11	0.012369	0.055488	0.896362	-2.7492
OR1L4	0.012369	0.055488	0.896362	-2.7061
TBC1D14	0.012369	0.055488	0.896362	-2.4792
MRPS31	0.012369	0.055488	0.896362	-2.6969
INVS	0.012369	0.055488	0.896362	-2.2563
OR51B6	0.012369	0.055488	0.896362	-1.8017
ATP9A	0.012369	0.055488	0.896362	-2.6034
RAP2A	0.012424	0.055488	0.896362	-1.0226
hsa-mir-153-1	0.012515	0.035721	0.873234	0.49355
CKS1B	0.012563	0.055516	0.896362	-2.1693
ATP5G1	0.012563	0.055516	0.896362	-0.4853
RREB1	0.012563	0.055516	0.896362	1.4095
hsa-mir-155	0.012578	0.03577	0.873234	-2.6819
ENOPH1	0.012591	0.055629	0.896362	-2.4599
RPL35A	0.012623	0.03582	0.873234	-0.29632
TIMM8B	0.012647	0.05608	0.896362	0.3241
U2AF1L4	0.012661	0.056168	0.896362	0.44377
METTL1	0.012661	0.056168	0.896362	-2.9787
CRISP2	0.012661	0.056168	0.896362	-2.5125
MFF	0.012661	0.056168	0.896362	-2.709
IPP	0.012661	0.056168	0.896362	0.36647
CABLES1	0.012676	0.056258	0.896362	-1.6539
OR52J3	0.012676	0.056258	0.896362	-1.7396
MAGEC3	0.012676	0.056258	0.896362	-2.3884
CAPZB	0.01273	0.046572	0.896362	-0.49313
KIAA1671	0.012741	0.046603	0.896362	-0.4877
VAMP4	0.012741	0.046603	0.896362	-2.2037
SAMD4B	0.012741	0.046603	0.896362	-2.3117
JDP2	0.012741	0.046603	0.896362	-0.99743
CYFIP2	0.012745	0.056503	0.896362	0.77052
GEM	0.012745	0.056503	0.896362	-1.6246
hsa-mir-3152	0.012768	0.036022	0.873234	-0.35346
MPDZ	0.012775	0.056694	0.896362	-2.8673
SYTL5	0.012779	0.056694	0.896362	-1.5241
VWA8	0.012782	0.056694	0.896362	-3.5536
GABARAPL2	0.01283	0.057004	0.896362	0.34337
MRPL23	0.012869	0.057101	0.896362	-2.2962
OR5H1	0.012869	0.057101	0.896362	-0.11835
C1orf168	0.012872	0.057206	0.896362	-2.1369
CLK3	0.012881	0.057279	0.896362	-1.3382
AMELY	0.012913	0.047346	0.896362	-2.3468
FGF14	0.012994	0.057498	0.896362	0.79102
UBAP2L	0.013019	0.05758	0.896362	-3.1501
ZNF555	0.013019	0.05758	0.896362	-2.8364
RGAG1	0.013019	0.05758	0.896362	-2.8495
GBE1	0.013019	0.05758	0.896362	-2.4112
CALML4	0.013019	0.05758	0.896362	-2.9442
ATP6V1B1	0.013019	0.05758	0.896362	-2.3434
RIBC1	0.013026	0.05758	0.896362	0.55474
RP9	0.013034	0.057581	0.896362	-2.0839
BTBD16	0.013041	0.057581	0.896362	0.10817
SMDT1	0.013041	0.057581	0.896362	0.60199
IQUB	0.013041	0.057581	0.896362	-1.9677
CFB	0.013041	0.057581	0.896362	-1.3588
NFKB2	0.013041	0.057581	0.896362	0.067852
NME9	0.013043	0.057581	0.896362	-0.01534
NEO1	0.013043	0.057581	0.896362	-1.9327
TMEM252	0.013043	0.057581	0.896362	-0.18034
FXR1	0.013067	0.057686	0.896362	-1.0924
STAG2	0.013085	0.057792	0.896362	-2.2427
SUCLG2	0.013137	0.057792	0.896362	-1.4709
SNX11	0.013187	0.057912	0.896362	-2.0124
NUP37	0.013188	0.057912	0.896362	-1.5613
ZBTB46	0.01329	0.05814	0.896362	-2.9556
FRK	0.0133	0.058141	0.896362	-2.5833
AKNAD1	0.0133	0.058141	0.896362	-2.608
GPR162	0.013348	0.048938	0.896362	-0.46585
ACVRL1	0.013368	0.058141	0.896362	1.2117
PRDM14	0.013398	0.058618	0.896362	-2.9021
PKDCC	0.013418	0.0589	0.896362	-2.3637
UBE2S	0.013418	0.0589	0.896362	-0.77301
MTAP	0.013432	0.049351	0.896362	0.13967
C9orf139	0.013434	0.049351	0.896362	-1.7483
LRRC25	0.013439	0.0589	0.896362	-0.32566
PILRB	0.013439	0.0589	0.896362	-2.9818
SRPX	0.013439	0.0589	0.896362	-1.1155
KCND3	0.013458	0.058983	0.896362	1.1915
REPIN1	0.013494	0.059663	0.896362	0.15804
STAMBPL1	0.013512	0.037622	0.893447	-0.15934
EPHA3	0.013516	0.049989	0.896362	-1.0141
ZNF160	0.013516	0.049989	0.896362	0.4178
POTED	0.01357	0.037785	0.893447	-2.0747
ZNF180	0.013597	0.060684	0.896362	-2.6372
CSNK1G3	0.013628	0.060684	0.896362	-2.6253
LSM14A	0.013699	0.060684	0.896362	-0.24148
IL1B	0.013711	0.060684	0.896362	-2.7772
STK10	0.013711	0.060684	0.896362	-2.4746
CCDC36	0.013711	0.060684	0.896362	-2.7973
ZBTB49	0.013711	0.060684	0.896362	-2.5538
ABHD12B	0.013711	0.060684	0.896362	-0.85971
C11orf65	0.013711	0.060684	0.896362	-1.9385
SOAT1	0.013711	0.060684	0.896362	-2.7154
CCDC38	0.013711	0.060684	0.896362	-2.7358
GIPC2	0.013711	0.060684	0.896362	-2.4398
NCAN	0.01375	0.060684	0.896362	-0.87963
GPR22	0.013785	0.060684	0.896362	-2.6127
ADCK2	0.013785	0.060684	0.896362	-2.4029
F2RL2	0.013785	0.060684	0.896362	-2.6306
OR11H1	0.013785	0.060684	0.896362	-2.3737
ARHGEF38	0.013785	0.060684	0.896362	-2.4823
METTL22	0.013785	0.060684	0.896362	-0.96053
LOC100130539	0.013785	0.060684	0.896362	-2.8098
TAS2R13	0.013785	0.060684	0.896362	-1.0935
DLX1	0.013801	0.060684	0.896362	-2.0265
TSPAN13	0.013804	0.060684	0.896362	-2.3403
IGFBP7	0.013804	0.060684	0.896362	0.19502
GPX7	0.013852	0.060684	0.896362	-1.6239
ZFAND1	0.013865	0.051475	0.896362	-2.6894
POMZP3	0.013865	0.051475	0.896362	-2.6979
hsa-mir-9-1	0.013869	0.038446	0.893694	-0.50216
FZD4	0.013869	0.060684	0.896362	-2.4167
NAP1L2	0.013887	0.060684	0.896362	-0.034234
ABCC5	0.013903	0.060684	0.896362	-2.0333
RASD2	0.013954	0.060684	0.896362	-2.8744
GCM1	0.013981	0.060684	0.896362	-0.99788
CCDC65	0.013987	0.060684	0.896362	-2.2399
CXCL13	0.013987	0.060684	0.896362	-2.3704
GALC	0.013987	0.060684	0.896362	-2.2128
C14orf166B	0.013987	0.060684	0.896362	-2.5318
UBXN7	0.013987	0.060684	0.896362	-2.2232
SEC62	0.013987	0.060684	0.896362	-1.9208
C1orf146	0.013987	0.060684	0.896362	-2.206
CWH43	0.013987	0.060684	0.896362	-2.4723
ATP6V0E1	0.013987	0.060684	0.896362	-2.3884
NCAPD3	0.013987	0.060684	0.896362	-2.2329
SHPRH	0.013987	0.060684	0.896362	-2.5754
GTF2I	0.014005	0.060684	0.896362	-2.8577
MAP2K6	0.014046	0.060684	0.896362	-1.2494
C17orf85	0.014057	0.060684	0.896362	-1.0718
C5orf48	0.014088	0.060908	0.896362	-2.9359
RAB9B	0.014088	0.060908	0.896362	-2.7469
TET2	0.014088	0.060908	0.896362	-2.2435
IL10RB	0.014088	0.060908	0.896362	0.18855
CTNNBIP1	0.014133	0.061132	0.896362	-2.9661
ZNF592	0.014133	0.061132	0.896362	-2.6927
TMEM48	0.014163	0.023132	0.873234	-0.71157
NEURL	0.01421	0.061346	0.896362	-1.7229
CPQ	0.014261	0.061827	0.896362	-0.069443
ANAPC11	0.014281	0.052059	0.896362	-2.5607
MUCL1	0.014298	0.052089	0.896362	0.38537
TOMM40L	0.014312	0.062267	0.896362	-0.56348
DENND5A	0.014358	0.062304	0.896362	-2.279
ZNF853	0.014358	0.062304	0.896362	-2.6534
ULK2	0.014358	0.062304	0.896362	-1.5613
KRTAP19-7	0.014358	0.062304	0.896362	-1.7847
TAOK3	0.014385	0.062341	0.896362	-1.2668
GATSL3	0.014385	0.062341	0.896362	0.56936
HPSE2	0.014385	0.062341	0.896362	0.088535
HARBI1	0.014385	0.062341	0.896362	-0.3797
FAM229A	0.014385	0.062341	0.896362	-0.026947
EIF1B	0.014385	0.062341	0.896362	-0.9791
CYTH4	0.014385	0.062341	0.896362	-0.079705
PCP2	0.014385	0.062341	0.896362	-0.17436
STAM	0.014385	0.062341	0.896362	-1.2495
hsa-mir-1304	0.01453	0.025651	0.873234	-0.94861
SERPINB10	0.014542	0.062608	0.896362	-1.5839
KIAA1191	0.014542	0.062608	0.896362	-1.5699
AASS	0.014542	0.062608	0.896362	-1.7299
ZNF474	0.014542	0.062608	0.896362	-2.3497
GRIPAP1	0.014542	0.062608	0.896362	-3.2762
ZMYM5	0.014542	0.062608	0.896362	-2.2556
KCNT1	0.01459	0.062684	0.896362	-2.4576
SNX5	0.014597	0.062684	0.896362	-3.4185
ZFHX3	0.014597	0.062684	0.896362	-3.2583
LSM12	0.014597	0.062684	0.896362	-2.7362
PITX1	0.014597	0.062684	0.896362	0.29498
BBS4	0.014597	0.062684	0.896362	-3.2779
LGALS12	0.014597	0.062684	0.896362	-2.7201
LRRC45	0.014597	0.062684	0.896362	-2.7103
PNPT1	0.014686	0.053963	0.896362	0.051769
STXBP3	0.014689	0.062684	0.896362	-2.4656
CSH1	0.014702	0.062684	0.896362	-0.092054
LRRC72	0.014769	0.062684	0.896362	-1.9471
NEK5	0.014817	0.0545	0.896362	-0.30205
CPVL	0.014852	0.062755	0.896362	-1.0355
RAB1B	0.014882	0.054501	0.896362	-0.80981
LEPROT	0.014884	0.063135	0.896362	-1.029
ARL8B	0.014884	0.063135	0.896362	-1.3944
SERPINE3	0.014917	0.063276	0.896362	-1.2908
RIIAD1	0.014925	0.063277	0.896362	-2.2275
hsa-mir-648	0.014926	0.041541	0.896362	-4.5706
2020-03-03	0.014935	0.063385	0.896362	-1.128
LOC100130348	0.014935	0.063385	0.896362	-2.8389
ZNF674	0.014946	0.054501	0.896362	-1.5778
DONSON	0.014966	0.063493	0.896362	-0.35541
DKK4	0.015027	0.063726	0.896362	-1.5178
FAM69B	0.015029	0.063726	0.896362	-1.5123
TMEM145	0.015037	0.063954	0.896362	0.89398
RNF10	0.015078	0.064182	0.896362	-2.2922
CEPT1	0.015084	0.064182	0.896362	-2.2074
CAPZA1	0.015084	0.064182	0.896362	-2.2074
SUZ12	0.015084	0.064182	0.896362	-1.7539
ADCY2	0.015084	0.064182	0.896362	-2.206
SSBP3	0.015084	0.064182	0.896362	-2.2435
SACS	0.015084	0.064182	0.896362	-1.6137
TAF1A	0.015084	0.064182	0.896362	-1.7967
FAM171A1	0.015084	0.064182	0.896362	-1.9208
COX4I1	0.015084	0.064182	0.896362	-2.2435
DAW1	0.015084	0.064182	0.896362	-2.206
ESD	0.015084	0.064182	0.896362	-1.0524
NFE2L2	0.015084	0.064182	0.896362	-1.7524
IL13RA2	0.015084	0.064182	0.896362	-2.0541
HEY2	0.015084	0.064182	0.896362	-1.9408
EPX	0.015084	0.064182	0.896362	-2.1666
PKNOX1	0.015084	0.064182	0.896362	-2.2615
CCDC22	0.015084	0.064182	0.896362	-2.0215
C11orf42	0.015084	0.064182	0.896362	-1.7711
MAK	0.015084	0.064182	0.896362	-2.2615
ANP32E	0.015084	0.064182	0.896362	-2.2435
PRSS27	0.015084	0.064182	0.896362	-2.206
CD200R1L	0.015084	0.064182	0.896362	-3.0041
ALG10	0.015084	0.064182	0.896362	-1.471
ERCC5	0.015084	0.064182	0.896362	-2.133
NQO1	0.015084	0.064182	0.896362	-2.0892
FAM205A	0.015084	0.064182	0.896362	-0.75633
SETD3	0.015084	0.064182	0.896362	-1.6976
ZFC3H1	0.015095	0.054733	0.896362	-0.99465
TM9SF3	0.015129	0.06422	0.896362	-2.3407
COL17A1	0.015129	0.06422	0.896362	-2.0534
ST8SIA2	0.015129	0.064259	0.896362	-1.0321
ZNF514	0.01515	0.064382	0.896362	-1.3594
RPE65	0.01515	0.064382	0.896362	-2.3616
C1orf216	0.01515	0.064382	0.896362	-2.3069
RAB9A	0.015175	0.064505	0.896362	0.10755
OR4K14	0.01518	0.064505	0.896362	-2.2075
TRAPPC2L	0.01522	0.05629	0.896362	-1.8198
INSL3	0.015237	0.057082	0.896362	-1.2855
KCNN2	0.015251	0.057082	0.896362	0.11305
ADSSL1	0.015257	0.064505	0.896362	-3.0645
C10orf88	0.015259	0.064505	0.896362	-1.1747
HDHD3	0.015259	0.064505	0.896362	-1.4301
VTI1B	0.015273	0.064579	0.896362	-2.9351
PSKH1	0.015273	0.064579	0.896362	-0.034791
SLC2A11	0.015273	0.064579	0.896362	-2.515
ANKHD1	0.015273	0.064579	0.896362	-2.9798
UBAC2	0.015273	0.064579	0.896362	-2.8574
COL19A1	0.015273	0.064579	0.896362	-2.8574
DPYS	0.015273	0.064579	0.896362	-2.6112
S1PR1	0.015273	0.064579	0.896362	-2.286
PHF16	0.015273	0.064579	0.896362	-2.6023
EIF2AK1	0.015273	0.064579	0.896362	-1.7549
ADH7	0.015273	0.064579	0.896362	-2.3956
ZNF713	0.015273	0.064579	0.896362	-2.7234
RASGRF2	0.015273	0.064579	0.896362	-2.5963
MTRNR2L4	0.015325	0.057447	0.896362	-3.0607
HLA-DQA2	0.015359	0.064732	0.896362	-0.828
TMPRSS5	0.015364	0.064732	0.896362	-2.0834
NLGN1	0.015409	0.065138	0.896362	-0.80264
SYT6	0.015451	0.065544	0.896362	-3.1331
hsa-mir-23c	0.015471	0.042236	0.896362	-2.9269
H2AFY2	0.015521	0.065665	0.896362	-2.4886
COMMD8	0.015521	0.065665	0.896362	-3.0005
CABP2	0.015521	0.065665	0.896362	-2.3097
WNT8B	0.015521	0.065665	0.896362	-1.5177
GPT	0.015521	0.065665	0.896362	-3.0177
KATNA1	0.015521	0.065665	0.896362	-2.8095
PPP1R1C	0.015521	0.065665	0.896362	-2.8172
hsa-mir-5700	0.015664	0.042343	0.896362	-2.488
hsa-mir-487a	0.015664	0.042343	0.896362	-2.2168
KRT86	0.015664	0.042343	0.896362	-2.2936
GAL3ST2	0.015665	0.065786	0.896362	-0.25936
GPC2	0.015665	0.065786	0.896362	-1.9609
SRA1	0.015682	0.058945	0.896362	-1.5529
HSPA5	0.015682	0.058945	0.896362	-1.3984
SH2D2A	0.015682	0.058945	0.896362	-2.2563
AGPAT4	0.015682	0.058945	0.896362	-1.996
POLR3C	0.015692	0.04245	0.896362	-0.63776
KIF2C	0.0157	0.059271	0.896362	-2.4529
hsa-mir-7154	0.015711	0.04257	0.896362	-2.5043
B3GAT3	0.015732	0.065786	0.896362	0.53854
ZKSCAN1	0.015732	0.065786	0.896362	-0.48754
GMEB2	0.015732	0.065786	0.896362	-0.35513
HNRNPK	0.015754	0.060444	0.896362	-1.1719
SF3B3	0.015754	0.060444	0.896362	-0.39505
RPL15	0.015754	0.060444	0.896362	-0.29632
OR6C76	0.015754	0.060444	0.896362	-1.4665
DERL1	0.015754	0.060444	0.896362	-0.74582
NEDD1	0.015754	0.060444	0.896362	-0.23107
ZNF547	0.015754	0.060444	0.896362	-0.58032
OPTC	0.015767	0.065786	0.896362	0.20978
CLPTM1	0.015767	0.065786	0.896362	0.35085
APOOL	0.015818	0.066123	0.896362	-1.1186
ITGAM	0.015834	0.066322	0.896362	-2.5088
HTR5A	0.015843	0.066322	0.896362	-0.90032
ATP6V0A1	0.015904	0.066726	0.896362	-2.6578
ZNF785	0.01592	0.066971	0.896362	-2.6274
PDE9A	0.015983	0.066971	0.896362	0.40143
IDH2	0.015996	0.067021	0.896362	-2.8258
HIBCH	0.015996	0.067021	0.896362	-0.71679
ARL3	0.015999	0.060444	0.896362	-1.8072
MAGEB6	0.016047	0.067981	0.896362	-2.6178
PIGQ	0.016112	0.068752	0.896362	0.93498
H2AFB2	0.016125	0.018243	0.873234	0.50003
ZNF582	0.016125	0.069188	0.896362	-1.0572
FSHR	0.016125	0.069188	0.896362	-2.5439
FTH1	0.016125	0.069188	0.896362	-2.5547
RBM23	0.016125	0.069188	0.896362	-2.5303
TSPAN15	0.016125	0.069188	0.896362	-2.5642
FEM1B	0.016149	0.069347	0.896362	-1.3977
hsa-mir-1262	0.016197	0.043279	0.896362	-2.5476
hsa-mir-4303	0.016197	0.043279	0.896362	-1.7132
hsa-mir-6870	0.016197	0.043279	0.896362	-1.6055
hsa-mir-6853	0.016197	0.043279	0.896362	-2.5785
STK36	0.0162	0.069348	0.896362	-2.2563
ZNF766	0.016205	0.069486	0.896362	-2.333
CDC26	0.016208	0.069624	0.896362	-1.7714
ZFY	0.016208	0.069624	0.896362	-2.589
OR13C3	0.016208	0.069624	0.896362	-2.3956
METTL2B	0.016208	0.069624	0.896362	-2.0936
CSF1	0.016208	0.069624	0.896362	-2.1885
GPR75	0.016208	0.069624	0.896362	-1.3729
HIPK1	0.016208	0.069624	0.896362	-0.53558
GRXCR2	0.016208	0.069624	0.896362	-1.8477
GLO1	0.016208	0.069624	0.896362	-2.3664
KCTD1	0.016231	0.069624	0.896362	0.33209
DNAAF3	0.016293	0.069625	0.896362	-0.90319
TBX20	0.016302	0.069625	0.896362	-2.1436
SOX3	0.016353	0.069625	0.896362	-1.0625
MFGE8	0.016441	0.071372	0.896362	-0.50795
LDB1	0.016441	0.071372	0.896362	-1.9082
NNT	0.016455	0.071372	0.896362	1.1296
KRT24	0.016471	0.071491	0.896362	-3.2334
ZNF441	0.016471	0.071491	0.896362	-3.2477
CAMTA1	0.016471	0.071491	0.896362	0.41653
INPP1	0.016471	0.071491	0.896362	-2.9998
CSN3	0.016471	0.071491	0.896362	-2.1837
ZNF610	0.016471	0.071491	0.896362	-3.0005
CTNS	0.016471	0.071491	0.896362	-2.7021
RFTN1	0.016471	0.071491	0.896362	-2.8801
AIF1	0.016471	0.071491	0.896362	-3.0596
RERGL	0.016471	0.071491	0.896362	-2.6678
hsa-mir-3174	0.016472	0.043997	0.896362	-0.88098
KIF4B	0.016498	0.061521	0.896362	-0.20832
PFDN5	0.016575	0.061901	0.896362	-2.4534
CHST10	0.016575	0.061901	0.896362	0.24515
KIDINS220	0.016597	0.071782	0.896362	-1.1144
NUP153	0.016597	0.071782	0.896362	-0.49313
ORMDL2	0.016597	0.071782	0.896362	-1.2768
ZC2HC1C	0.016597	0.071782	0.896362	-3.4726
LOC100506422	0.016597	0.071782	0.896362	-0.16752
OR10H5	0.016597	0.071782	0.896362	-0.33661
CTAGE5	0.016645	0.044242	0.896362	-1.2599
ZNF28	0.016645	0.044242	0.896362	-0.30281
PPIH	0.01669	0.071782	0.896362	-2.5833
TMEM50B	0.01669	0.071782	0.896362	-2.72
MEPE	0.01669	0.071782	0.896362	-2.4213
ZNF251	0.01669	0.071782	0.896362	-2.5185
MAPK6	0.01669	0.071782	0.896362	-2.7325
STX10	0.01669	0.071782	0.896362	-2.7818
SLC38A1	0.01669	0.071782	0.896362	-2.7179
CSAD	0.01669	0.071782	0.896362	-2.2615
LOC339862	0.01669	0.071782	0.896362	-2.9082
BBS9	0.01669	0.071782	0.896362	-2.6833
TRIM5	0.01669	0.071782	0.896362	-2.9255
PEX11B	0.01669	0.071782	0.896362	-2.5755
PHACTR4	0.01669	0.071782	0.896362	-2.9011
ATP6V0D2	0.01669	0.071782	0.896362	-2.6287
PLA1A	0.016693	0.071782	0.896362	-2.152
MAGEE1	0.016746	0.071782	0.896362	-0.18083
DNMT3B	0.016761	0.071782	0.896362	-2.678
C12orf45	0.016761	0.071782	0.896362	-0.94861
C8orf4	0.016761	0.071782	0.896362	-2.0077
TMEM136	0.016761	0.071782	0.896362	-1.9263
PSCA	0.016777	0.071782	0.896362	-0.55891
S100A12	0.016785	0.071782	0.896362	0.94896
GATA1	0.016793	0.071782	0.896362	-3.3628
KATNAL2	0.016828	0.072969	0.896362	0.53176
TRIM34	0.016842	0.072969	0.896362	-1.4172
HNRNPA3	0.016867	0.072969	0.896362	-1.1524
ZC3H12B	0.016876	0.07297	0.896362	-0.35962
SYTL2	0.016883	0.07297	0.896362	0.048277
DEFB108B	0.016883	0.062652	0.896362	-1.2531
hsa-mir-4705	0.016928	0.044339	0.896362	-2.8282
BPY2C	0.016979	0.018999	0.873234	3.1147
GLCE	0.017001	0.07405	0.896362	-1.01
hsa-mir-301a	0.017117	0.029365	0.873234	-0.15934
DENND3	0.017118	0.074522	0.896362	0.55491
TBK1	0.017166	0.074787	0.896362	-0.99402
SERPINA6	0.017166	0.074787	0.896362	-0.79818
ZNF266	0.01719	0.07501	0.896362	-2.0124
KIR3DL1	0.0172	0.075045	0.896362	-1.6728
LYAR	0.0172	0.075045	0.896362	0.13877
FBXO47	0.0172	0.075045	0.896362	-0.62727
ARGFX	0.0172	0.075045	0.896362	-1.2819
VPS54	0.0172	0.075045	0.896362	-0.60821
BPGM	0.017246	0.075046	0.896362	-1.7561
C6orf89	0.017246	0.075046	0.896362	-2.9483
ARL10	0.017246	0.075046	0.896362	-0.15378
ARG2	0.01726	0.075335	0.896362	-0.53975
MED21	0.017302	0.063504	0.896362	0.26242
hsa-mir-548t	0.017354	0.029419	0.873234	-2.8222
NUDT2	0.017366	0.075786	0.896362	-2.6969
GPRC5D	0.017366	0.075786	0.896362	-2.6444
2020-09-11	0.017366	0.075786	0.896362	-2.7572
CD200R1	0.017366	0.075786	0.896362	-2.7201
OR6N2	0.017366	0.075786	0.896362	-3.1848
SDF2L1	0.017373	0.075906	0.896362	-1.4117
NPHP4	0.017394	0.075906	0.896362	-2.328
TOR2A	0.017402	0.075906	0.896362	-2.4733
HIST1H2BK	0.017433	0.063504	0.896362	-1.548
BTC	0.017491	0.075906	0.896362	-3.2547
hsa-mir-1268a	0.017513	0.029474	0.873234	-0.41139
PRCP	0.017526	0.075992	0.896362	-2.9242
FOSB	0.017526	0.075992	0.896362	-1.1772
CIB1	0.017526	0.075992	0.896362	-2.5547
ALDH4A1	0.017559	0.075993	0.896362	-3.0487
TMEM222	0.017613	0.076116	0.896362	-2.4264
EIF2D	0.017616	0.076279	0.896362	-2.049
ACBD6	0.017616	0.076279	0.896362	-1.5729
TECRL	0.017616	0.076279	0.896362	-2.3632
SLC9A3R2	0.017628	0.076397	0.896362	-0.82242
MGST3	0.017637	0.076397	0.896362	-0.12164
FSD1	0.017643	0.076847	0.896362	-1.8791
CCDC90B	0.017658	0.063819	0.896362	-2.7718
FLNC	0.017679	0.077296	0.896362	-3.0596
COL8A1	0.017739	0.078492	0.896362	-3.0525
LPL	0.017739	0.078492	0.896362	-1.3996
UTP23	0.017768	0.04508	0.896362	-0.46271
SMOX	0.017802	0.078897	0.896362	-1.2831
IBTK	0.017812	0.06404	0.896362	-1.4155
C7orf55-LUC7L2	0.017812	0.06404	0.896362	-2.4116
AMDHD1	0.017831	0.079568	0.896362	-1.8017
BTBD9	0.017908	0.080107	0.896362	-1.6325
CCNH	0.017943	0.064077	0.896362	-0.49313
hsa-mir-5193	0.017945	0.045134	0.896362	-2.3737
HAL	0.017945	0.045134	0.896362	-0.506
hsa-mir-1293	0.017945	0.045134	0.896362	-2.131
EXOSC8	0.017945	0.045134	0.896362	-0.51061
PTGES2	0.018035	0.081042	0.896362	-3.4304
hsa-mir-4275	0.018062	0.045248	0.896362	-2.6243
MADD	0.018062	0.045248	0.896362	-1.3747
C1orf162	0.018146	0.081043	0.896362	-2.3629
MRPS26	0.018146	0.081043	0.896362	-3.1494
MTA2	0.018146	0.081043	0.896362	-2.8365
ZBTB33	0.018146	0.081043	0.896362	-1.3526
OR52D1	0.018146	0.081043	0.896362	-1.3996
C5	0.018146	0.081043	0.896362	-3.105
HKR1	0.018146	0.081043	0.896362	-1.0999
OR5B12	0.018146	0.081043	0.896362	-2.656
FAM200A	0.018146	0.081043	0.896362	-2.3754
BIRC8	0.018146	0.081043	0.896362	-2.6169
UNC5C	0.018146	0.081043	0.896362	-3.1027
ACER3	0.018146	0.081043	0.896362	-2.9245
CSRNP3	0.018146	0.081043	0.896362	-2.4155
FRAS1	0.018146	0.081043	0.896362	-2.9003
FAM71F2	0.018146	0.081043	0.896362	-2.408
CAPNS2	0.018162	0.081043	0.896362	-1.8099
TTPA	0.018221	0.081089	0.896362	-2.6717
CASR	0.018221	0.081089	0.896362	-2.3844
ST6GALNAC3	0.018221	0.081089	0.896362	0.19004
SRGAP1	0.018221	0.081089	0.896362	-2.6007
IL21R	0.018221	0.081089	0.896362	-2.5963
FANCC	0.018221	0.081089	0.896362	-2.656
OR7G1	0.018221	0.081089	0.896362	-1.6246
DUXA	0.018221	0.081089	0.896362	-2.4733
FAM26E	0.018221	0.081089	0.896362	-2.5256
DNAH9	0.018221	0.081089	0.896362	-2.6283
PPP2R5C	0.018221	0.081089	0.896362	-2.0831
CHCHD1	0.018221	0.081089	0.896362	-2.6283
PDZD9	0.018221	0.081089	0.896362	-1.5215
CDHR1	0.018221	0.081089	0.896362	-2.6039
NPBWR1	0.018259	0.081135	0.896362	0.36654
hsa-mir-5002	0.018322	0.045307	0.896362	-0.87902
HERPUD2	0.018349	0.081135	0.896362	-0.91882
hsa-mir-4449	0.018363	0.045307	0.896362	-1.147
DUS2L	0.01837	0.030687	0.873234	-2.0941
PLIN1	0.01841	0.064457	0.896362	-1.0269
CARD18	0.018488	0.081577	0.896362	-1.5551
KRT72	0.018488	0.081577	0.896362	-2.2399
CAPNS1	0.018488	0.081577	0.896362	-2.2685
TUBAL3	0.018488	0.081577	0.896362	-1.4285
TSG101	0.018545	0.064631	0.896362	-0.29632
HERC4	0.018545	0.064631	0.896362	-0.59782
ZNF407	0.018545	0.064631	0.896362	-0.88154
DPH3	0.018545	0.064631	0.896362	-0.67561
THOC3	0.018545	0.064631	0.896362	-0.29632
FAM124B	0.018545	0.064631	0.896362	-1.449
NDUFA9	0.018688	0.082019	0.896362	0.063553
MYO9B	0.018696	0.0821	0.896362	-2.0217
ZDHHC6	0.018696	0.0821	0.896362	-0.031048
C10orf99	0.018696	0.0821	0.896362	-2.4376
FAM131B	0.018696	0.0821	0.896362	-1.4899
NR1D1	0.018696	0.0821	0.896362	-1.2916
SLC12A9	0.018696	0.0821	0.896362	-1.5422
KCNJ9	0.018696	0.0821	0.896362	-2.3293
KLRB1	0.018696	0.0821	0.896362	-2.6583
MPI	0.018696	0.0821	0.896362	-2.2485
OR56A1	0.018696	0.0821	0.896362	-2.4543
ASCC2	0.018696	0.0821	0.896362	-0.24352
AK5	0.018696	0.0821	0.896362	-2.4656
C7orf65	0.018696	0.0821	0.896362	-2.4867
OR51B2	0.018696	0.0821	0.896362	-1.5852
SIK2	0.018696	0.0821	0.896362	-2.5754
CRYGS	0.018696	0.0821	0.896362	-1.0276
YIF1A	0.018703	0.065058	0.896362	-2.3792
RAD51	0.018703	0.065058	0.896362	-2.1666
SOCS6	0.018735	0.082648	0.896362	1.1287
COL1A2	0.018735	0.082648	0.896362	-1.0877
HLX	0.018735	0.082648	0.896362	0.64934
ACBD7	0.018735	0.082648	0.896362	-0.46851
ERCC1	0.018735	0.082648	0.896362	-0.64481
RASGRP1	0.018735	0.082648	0.896362	-2.8979
KRT73	0.018735	0.082648	0.896362	-1.5117
LOC154872	0.018735	0.082648	0.896362	-2.9351
HSBP1	0.018735	0.082648	0.896362	-0.096453
LIG1	0.018735	0.082648	0.896362	-1.7646
PDHA1	0.018735	0.082648	0.896362	0.51249
hsa-mir-1976	0.018738	0.045862	0.896362	-2.4015
WDR67	0.018814	0.033591	0.873234	-0.15934
RNF170	0.018825	0.083115	0.896362	-2.7462
EXOC1	0.018825	0.083115	0.896362	-2.1837
VPS13C	0.018825	0.083115	0.896362	-2.2606
RFX6	0.018825	0.083115	0.896362	-1.4331
TNFAIP8	0.018825	0.083115	0.896362	-2.5435
SH3BP5L	0.018825	0.083115	0.896362	-2.2786
DPCD	0.018825	0.083115	0.896362	-2.2232
ATP11B	0.018825	0.083115	0.896362	-2.0217
C17orf75	0.018825	0.083115	0.896362	-1.968
RBM7	0.018825	0.083115	0.896362	-1.6999
LST1	0.018825	0.083115	0.896362	-2.2786
CEP85L	0.018825	0.083115	0.896362	-2.3133
STRN	0.018825	0.083115	0.896362	-1.896
TEX35	0.018825	0.083115	0.896362	-2.2037
EMC4	0.018825	0.083115	0.896362	-1.2734
ARMC9	0.018825	0.083115	0.896362	-1.7132
AJAP1	0.018825	0.083115	0.896362	-1.2909
KRT10	0.018825	0.083115	0.896362	-1.7327
DHTKD1	0.018825	0.083115	0.896362	-2.2232
NMI	0.018825	0.083115	0.896362	-2.171
CAPN9	0.018825	0.083115	0.896362	-2.2615
VANGL2	0.018825	0.083115	0.896362	-1.417
EZH1	0.018825	0.083115	0.896362	-2.3133
ATXN3L	0.018825	0.083115	0.896362	-1.679
ANXA5	0.018825	0.083115	0.896362	-2.2786
FAM98A	0.018825	0.083115	0.896362	-2.0805
SLC25A28	0.018875	0.083115	0.896362	-0.91141
TMCO1	0.018875	0.083115	0.896362	-1.2117
TMEM216	0.018875	0.083115	0.896362	-2.967
GTF2H3	0.018875	0.083115	0.896362	-0.81398
EMX2	0.018875	0.083115	0.896362	-2.3277
TUBB8	0.018875	0.083115	0.896362	-1.6855
DNAJB7	0.018875	0.083115	0.896362	-2.763
APOBEC2	0.018875	0.083115	0.896362	-2.8647
KLHL41	0.018875	0.083115	0.896362	-3.0031
KRTAP9-6	0.018875	0.083115	0.896362	-1.9828
SEC61A2	0.018875	0.083115	0.896362	-1.7122
HRH2	0.018875	0.083115	0.896362	-0.8543
DPP4	0.018875	0.083115	0.896362	-2.1963
ERP44	0.018875	0.083115	0.896362	-1.4246
KRTAP3-2	0.018875	0.083115	0.896362	-2.4475
SNX8	0.018875	0.083115	0.896362	-1.6924
TIMM21	0.018941	0.083115	0.896362	-2.0978
MUC5B	0.018941	0.083115	0.896362	-1.8266
CASP10	0.018941	0.083115	0.896362	-2.8125
PARPBP	0.018941	0.083115	0.896362	-2.2307
WHSC1L1	0.018941	0.083115	0.896362	0.27941
TEX13A	0.019058	0.083835	0.896362	-3.1506
SLC25A52	0.019058	0.083835	0.896362	-0.82992
SLC15A4	0.019058	0.083835	0.896362	-2.9483
IGSF9	0.019058	0.083835	0.896362	-2.834
RAP1A	0.019058	0.083835	0.896362	-3.0519
PNPO	0.019058	0.083835	0.896362	-1.2974
C6orf211	0.019058	0.083835	0.896362	-3.1394
CYBA	0.019058	0.083835	0.896362	-2.8151
HTR7	0.019058	0.083835	0.896362	-2.4346
YIPF6	0.019058	0.083835	0.896362	-3.1117
TMEM127	0.019258	0.085405	0.896362	-0.59675
FAR1	0.019258	0.085405	0.896362	-3.0806
GPR133	0.019258	0.085405	0.896362	1.2334
hsa-mir-4472-1	0.019286	0.050128	0.896362	-1.0604
hsa-mir-4676	0.019286	0.050128	0.896362	-2.5722
hsa-mir-4540	0.019286	0.050128	0.896362	-2.7362
hsa-mir-3664	0.019286	0.050128	0.896362	-3.1414
REM1	0.019459	0.085893	0.896362	0.7927
NR4A1	0.019577	0.066365	0.896362	-0.016649
BAIAP2L1	0.019587	0.085894	0.896362	-3.0374
C3orf58	0.019587	0.085894	0.896362	-3.3012
hsa-mir-6835	0.019588	0.025458	0.873234	-2.3254
PCDHA5	0.019588	0.025458	0.873234	-0.34857
MTNR1A	0.019627	0.085894	0.896362	-0.42313
CIB2	0.019653	0.085894	0.896362	-2.6079
ACRV1	0.019653	0.085894	0.896362	-2.9785
HBQ1	0.019653	0.085894	0.896362	-1.4803
LZTR1	0.019653	0.085894	0.896362	-3.1318
HEG1	0.019653	0.085894	0.896362	-2.7114
VIMP	0.019653	0.085894	0.896362	-3.1403
KRTAP23-1	0.019653	0.085894	0.896362	-2.9661
ZFAT	0.019653	0.085894	0.896362	-3.4853
MFAP3L	0.019653	0.085894	0.896362	-1.3771
ODC1	0.019653	0.085894	0.896362	-2.9011
GTPBP10	0.019653	0.085894	0.896362	-3.4308
SGCA	0.019653	0.085894	0.896362	-2.9472
ZNF671	0.019653	0.085894	0.896362	0.29717
SAA4	0.019657	0.034776	0.873234	-2.7489
BAZ2B	0.019663	0.085894	0.896362	-1.6515
ANKRD18A	0.019697	0.066447	0.896362	-2.6175
TFDP2	0.019697	0.066447	0.896362	-1.273
FAM186A	0.019697	0.066447	0.896362	-2.2962
FLRT2	0.019714	0.085894	0.896362	-1.9385
SLC8A1	0.019716	0.066732	0.896362	-1.4155
RNF44	0.019762	0.086463	0.896362	-1.2195
GUCY2C	0.019788	0.087168	0.896362	-2.8801
ANXA2	0.019788	0.087168	0.896362	-2.9143
TMEM138	0.019788	0.087168	0.896362	-2.6581
CYBB	0.019788	0.087168	0.896362	-2.6629
HMGCLL1	0.019788	0.087168	0.896362	-2.8336
B3GALT1	0.019788	0.087168	0.896362	-2.268
NRAS	0.019788	0.087168	0.896362	-2.6881
CD84	0.019788	0.087168	0.896362	-2.6578
SLC25A38	0.019788	0.087168	0.896362	-1.8228
ALKBH3	0.019788	0.087168	0.896362	-2.7349
AP4S1	0.019788	0.087168	0.896362	-2.4308
SYCE1	0.019788	0.087168	0.896362	-2.9082
LXN	0.019836	0.087263	0.896362	-1.8697
RAB8A	0.019918	0.08731	0.896362	-1.6452
ADRB2	0.019918	0.08731	0.896362	-2.0517
TAF1L	0.019918	0.08731	0.896362	-0.52199
SPRY1	0.019918	0.08731	0.896362	-2.52
AAGAB	0.019918	0.08731	0.896362	-1.0056
ZMYM1	0.020054	0.088427	0.896362	-1.9109
GPSM1	0.02007	0.088556	0.896362	-3.1529
PAX8	0.020223	0.08865	0.896362	-0.66326
MRAS	0.020232	0.08894	0.896362	-3.1775
C12orf77	0.020232	0.08894	0.896362	-2.845
PCBP3	0.020232	0.08894	0.896362	-3.2407
VCAM1	0.020232	0.08894	0.896362	-2.6479
PCSK2	0.020232	0.08894	0.896362	-3.0424
C10orf113	0.020232	0.08894	0.896362	-2.5898
MAPK14	0.020232	0.08894	0.896362	-3.2226
NLRP4	0.020232	0.068131	0.896362	-1.679
RPS27L	0.020243	0.089274	0.896362	-1.458
MYO18B	0.020328	0.089418	0.896362	-0.78264
ATG12	0.020328	0.089418	0.896362	-1.4032
PROX2	0.020328	0.089418	0.896362	0.16535
TMEM40	0.020328	0.089418	0.896362	0.14364
ARRB1	0.020328	0.089418	0.896362	-0.37507
INPP4A	0.020328	0.089418	0.896362	-3.1094
OR51B5	0.020328	0.089418	0.896362	-1.4032
MRPS30	0.020328	0.089418	0.896362	0.13972
KIT	0.020328	0.089418	0.896362	-4.3596
PTPDC1	0.020328	0.089418	0.896362	-1.5812
DDX28	0.020399	0.068336	0.896362	-1.6504
hsa-mir-548j	0.020401	0.051451	0.896362	-2.4576
hsa-mir-6864	0.020401	0.051451	0.896362	-1.2637
hsa-mir-3938	0.020401	0.051451	0.896362	-2.2563
GINS2	0.020446	0.068566	0.896362	-1.3347
MAB21L1	0.020502	0.089418	0.896362	0.34566
CCDC104	0.020502	0.089418	0.896362	-1.9098
C19orf35	0.020502	0.089418	0.896362	-3.4094
NUP98	0.020521	0.068609	0.896362	-1.679
LCE1E	0.020605	0.051451	0.896362	-2.5443
PCID2	0.020653	0.051528	0.896362	-1.4286
RFPL4AL1	0.020655	0.051604	0.896362	-1.0288
BET1	0.020659	0.089683	0.896362	-2.152
LEO1	0.020659	0.089683	0.896362	-2.1894
hsa-mir-6727	0.020691	0.035979	0.873234	0.81227
RYR3	0.020758	0.090404	0.896362	-2.5183
CLTB	0.020763	0.06989	0.896362	-1.013
PLAT	0.020782	0.09046	0.896362	-1.186
ICAM5	0.020832	0.09046	0.896362	-0.20077
HBEGF	0.020869	0.090461	0.896362	-1.3008
KRTAP4-3	0.020935	0.090632	0.896362	-2.5024
DNAJC1	0.020935	0.090632	0.896362	-2.4398
ATP5L	0.020948	0.090803	0.896362	-0.70743
IL17A	0.020948	0.090803	0.896362	-0.82187
VEGFC	0.020948	0.090803	0.896362	-0.90872
OR4N2	0.021135	0.091178	0.896362	-1.8327
MAPK8IP1	0.021135	0.091178	0.896362	-0.20168
UTP11L	0.021137	0.091178	0.896362	-1.2768
PLEKHA8	0.021153	0.091178	0.896362	-2.2259
ZNF69	0.021239	0.091378	0.896362	-2.4202
GADD45B	0.021301	0.092339	0.896362	-0.033112
DCAF4	0.021315	0.09234	0.896362	-3.4552
OR10J5	0.021355	0.071175	0.896362	-1.5256
RNF212	0.021367	0.092385	0.896362	-2.5318
ZCCHC14	0.021367	0.092385	0.896362	-2.5704
WHAMM	0.021367	0.092385	0.896362	-2.3754
COMMD10	0.021367	0.092385	0.896362	-2.2937
IFIT1B	0.021367	0.092385	0.896362	-1.7772
NKG7	0.021367	0.092385	0.896362	-2.3737
IFRD1	0.021367	0.092385	0.896362	-2.5033
SFXN3	0.021367	0.092385	0.896362	-2.4128
MTDH	0.021367	0.092385	0.896362	-1.5229
UBXN4	0.021367	0.092385	0.896362	-2.2037
RAP1GDS1	0.021367	0.092385	0.896362	-2.5468
TEX26	0.021367	0.092385	0.896362	-2.3935
YTHDF3	0.021367	0.092385	0.896362	-0.68112
LRRN3	0.021367	0.092385	0.896362	-2.6714
NUDCD1	0.021367	0.092385	0.896362	-2.1849
NFU1	0.021367	0.092385	0.896362	-2.6714
RALBP1	0.021493	0.093425	0.896362	-1.4169
SRGN	0.021493	0.093425	0.896362	-1.4534
hsa-mir-1264	0.021507	0.053209	0.896362	-2.1136
hsa-mir-205	0.021507	0.053209	0.896362	-0.60927
hsa-mir-4517	0.021507	0.053209	0.896362	-1.2437
C21orf59	0.021507	0.053209	0.896362	-0.74582
hsa-mir-4743	0.021507	0.053209	0.896362	-0.83227
hsa-mir-374a	0.021537	0.053271	0.896362	-2.225
TM6SF2	0.021574	0.093425	0.896362	-0.062967
SCAP	0.021574	0.093425	0.896362	-1.2637
DGCR14	0.021574	0.093425	0.896362	-0.89555
CYHR1	0.021574	0.093425	0.896362	-1.8808
FTL	0.021574	0.093425	0.896362	-0.48387
LRRC43	0.021574	0.093425	0.896362	-2.5386
CDH13	0.021638	0.093425	0.896362	-0.50024
TNFAIP8L3	0.021696	0.093425	0.896362	0.44577
OR4S2	0.021704	0.073671	0.896362	-0.71157
KRT13	0.021731	0.093425	0.896362	-0.18456
OR8H1	0.021758	0.093477	0.896362	-2.6175
CASP3	0.021758	0.093477	0.896362	-2.5263
GBP7	0.021758	0.093477	0.896362	-2.4344
HNRNPF	0.021758	0.093477	0.896362	-2.5223
SLC16A1	0.021758	0.093477	0.896362	-2.5754
CHRNE	0.021758	0.093477	0.896362	-0.668
WDSUB1	0.021758	0.093477	0.896362	-2.8495
DYDC1	0.021758	0.093477	0.896362	-1.1067
LYN	0.021758	0.093477	0.896362	-2.678
KIAA1244	0.021758	0.093477	0.896362	-2.76
OR5P2	0.021758	0.093477	0.896362	-2.4529
CCNB3	0.021758	0.093477	0.896362	-3.0113
OGFR	0.021758	0.093477	0.896362	-2.7847
TCP11L1	0.021758	0.093477	0.896362	-2.4685
hsa-mir-381	0.021758	0.053453	0.896362	-1.2243
SYT15	0.021772	0.093528	0.896362	-1.0537
NUCKS1	0.021772	0.093528	0.896362	0.92339
hsa-mir-1286	0.02186	0.0537	0.896362	-1.0983
hsa-mir-6782	0.02186	0.0537	0.896362	-3.0579
HIST1H2BC	0.021877	0.074186	0.896362	-2.5479
HIST1H4J	0.021877	0.074186	0.896362	-2.5084
FCGR1B	0.021896	0.074362	0.896362	-2.3796
PRR25	0.021896	0.074362	0.896362	-2.3421
SCP2	0.021896	0.074362	0.896362	-2.2962
GLI3	0.021924	0.093929	0.896362	-2.0033
ECSIT	0.021924	0.093929	0.896362	-2.8687
TMED7-TICAM2	0.021942	0.029723	0.873234	-2.3223
MED24	0.021982	0.074509	0.896362	-2.3434
AK1	0.021982	0.074509	0.896362	-2.206
LELP1	0.021982	0.074509	0.896362	-1.9499
TUBA1B	0.021982	0.074509	0.896362	-2.2205
ZNF22	0.021982	0.074509	0.896362	-1.6932
TGM4	0.022	0.093929	0.896362	-2.2094
FBXO4	0.022102	0.09393	0.896362	-2.1632
ZNF433	0.022152	0.09393	0.896362	-2.4823
hsa-mir-592	0.022155	0.038009	0.893447	-2.7981
COL5A1	0.022161	0.074601	0.896362	-1.4612
RDH5	0.022161	0.074601	0.896362	-1.236
CHEK1	0.022161	0.074601	0.896362	-0.48313
hsa-mir-8055	0.022164	0.054199	0.896362	-1.2311
PSG3	0.022218	0.094933	0.896362	-2.7487
CORO7	0.022218	0.094933	0.896362	0.33471
HSPB6	0.022218	0.094933	0.896362	-2.3684
PCSK1	0.022218	0.094933	0.896362	-1.0285
NT5M	0.022218	0.094933	0.896362	0.51127
ELMO1	0.022218	0.094933	0.896362	-0.89248
ZSWIM2	0.022218	0.094933	0.896362	0.218
FAM90A1	0.022218	0.094933	0.896362	-0.98535
FBXO34	0.022218	0.094933	0.896362	0.4621
LY6D	0.022218	0.094933	0.896362	0.45013
AEN	0.022305	0.095937	0.896362	-1.3241
hsa-mir-590	0.022346	0.038009	0.893447	-1.4603
OGG1	0.022406	0.096149	0.896362	-2.3103
SSX7	0.022424	0.075842	0.896362	-2.8222
hsa-mir-548aj-2	0.022439	0.0546	0.896362	-2.3781
CDH6	0.022457	0.096246	0.896362	-0.88814
TNFSF4	0.022558	0.096366	0.896362	-0.92883
GTF2IRD2B	0.02259	0.038384	0.893447	-0.89421
hsa-mir-6507	0.02259	0.038384	0.893447	-1.5652
TBC1D8B	0.022591	0.096366	0.896362	-2.3277
BAX	0.022609	0.096366	0.896362	-0.42468
COL21A1	0.022612	0.096366	0.896362	-2.3223
MORN2	0.022612	0.096366	0.896362	-2.3557
RDX	0.022678	0.096987	0.896362	-0.78118
GABRR2	0.022678	0.096987	0.896362	-1.8687
SBF1	0.022719	0.078886	0.896362	0.36868
TIMP1	0.022737	0.079519	0.896362	-0.057034
hsa-mir-184	0.022757	0.05512	0.896362	-0.15668
hsa-mir-4425	0.022757	0.05512	0.896362	-1.2968
UBE2M	0.022757	0.05512	0.896362	-0.35615
WDR44	0.022798	0.097669	0.896362	-1.8228
NAB1	0.022798	0.097669	0.896362	-2.2774
UBE2E1	0.022847	0.097716	0.896362	-2.352
C1orf61	0.022847	0.097716	0.896362	0.81792
SLC37A2	0.022874	0.09778	0.896362	0.32752
PIGB	0.022917	0.098374	0.896362	-0.42789
C2CD4C	0.022917	0.098374	0.896362	-2.0065
ASTN1	0.022964	0.098902	0.896362	0.021652
C3orf52	0.022964	0.098902	0.896362	-0.027906
PNPLA8	0.022964	0.098902	0.896362	-3.1477
RAB12	0.022964	0.098902	0.896362	-1.4565
TTC39C	0.023088	0.099178	0.896362	-3.3758
CYLC2	0.023142	0.080198	0.896362	-2.3625
PDE7A	0.023142	0.080198	0.896362	0.35555
GSDMC	0.023218	0.099259	0.896362	-0.2891
LMTK2	0.023268	0.099259	0.896362	-3.0071
hsa-mir-1269a	0.023346	0.055548	0.896362	-2.834
hsa-mir-548ah	0.023385	0.030436	0.873234	0.94931
ERH	0.023411	0.055811	0.896362	-0.80981
hsa-mir-378d-1	0.023411	0.055811	0.896362	-2.4987
hsa-mir-6745	0.023411	0.055811	0.896362	-2.5898
hsa-mir-30c-2	0.023411	0.055811	0.896362	-1.8554
hsa-mir-449a	0.023411	0.055811	0.896362	-1.2621
ELK1	0.023493	0.080493	0.896362	-0.51061
BCKDHB	0.023527	0.099384	0.896362	-2.91
SLC35G5	0.023527	0.099384	0.896362	-2.9339
LIMK2	0.023527	0.099384	0.896362	-2.8441
CYP11A1	0.023527	0.099384	0.896362	-2.6314
OR56A3	0.023527	0.099384	0.896362	-2.615
GCH1	0.023527	0.099384	0.896362	-3.0727
PIGU	0.023527	0.099384	0.896362	-2.6136
MMP26	0.023527	0.099384	0.896362	-1.5452
CYP4X1	0.023527	0.099384	0.896362	-2.4534
HLA-DOA	0.023527	0.099384	0.896362	-1.8847
CLPX	0.023614	0.099509	0.896362	-1.4649
SOX13	0.023614	0.099509	0.896362	-2.206
DCN	0.023614	0.099509	0.896362	-2.0167
TARP	0.023614	0.099509	0.896362	-2.2954
ACOT7	0.023614	0.099509	0.896362	-2.3129
ALDH18A1	0.023614	0.099509	0.896362	-2.2774
C12orf40	0.023614	0.099509	0.896362	-1.2734
SMCHD1	0.023614	0.099509	0.896362	-2.3301
C9orf92	0.023614	0.099509	0.896362	-2.2589
SHISA4	0.023614	0.099509	0.896362	-2.1284
FANCM	0.023614	0.099509	0.896362	-2.3301
GXYLT1	0.023614	0.099509	0.896362	-2.3468
PFAS	0.023614	0.099509	0.896362	-2.2399
DSPP	0.023614	0.099509	0.896362	-2.2954
HYI	0.023614	0.099509	0.896362	-2.2954
NUCB2	0.023614	0.099509	0.896362	-1.3182
ZNF134	0.023614	0.099509	0.896362	-2.0741
KCNMB3	0.023614	0.099509	0.896362	-2.2399
BCOR	0.023614	0.099509	0.896362	-2.3129
DPPA5	0.023614	0.099509	0.896362	-2.763
OR5K1	0.023614	0.099509	0.896362	-2.1125
SSMEM1	0.023623	0.099509	0.896362	-0.16452
[truncated: 14,384 more rows]
