# Supplementary material for: N-Glycans and sulfated glycosaminoglycans contribute to the action of diverse Tc toxins on mammalian cells
Source: PLoS Pathog. 2021 Feb 4;17(2):e1009244. doi: 10.1371/journal.ppat.1009244 (PMC7861375; doi:10.1371/journal.ppat.1009244)
Supplement: S3 Table — (XLS) [file ppat.1009244.s003.xls]

## Sheet: TcdA2_positive
S3 Table. Identification of sgRNAs enriched in PTC3-A2-TT01 screening by MAGeCK analysis.
id	pos|score	pos|p-value	pos|fdr	pos|lfc
EXTL3	3.34e-11	2.28e-07	0.00045	2.6699
B3GALT6	5.84e-09	2.28e-07	0.00045	3.0085
B3GAT3	1.35e-07	2.28e-07	0.00045	2.2135
TM9SF2	2.22e-07	2.28e-07	0.00045	2.6487
TMEM165	1.17e-06	2.28e-07	0.00045	2.5755
SLC35B2	1.77e-06	2.28e-07	0.00045	2.5862
NDST1	1.79e-06	2.28e-07	0.00045	2.5405
MPDU1	4.1e-06	2.28e-07	0.00045	1.5381
DHX35	1.14e-05	1.6e-06	0.002666	1.4724
hsa-mir-3187	1.71e-05	2.28e-07	0.00045	-0.37028
SLC45A3	1.81e-05	2.05e-06	0.003182	2.0081
SEC23IP	2.12e-05	6.85e-07	0.001238	1.6577
SRL	2.45e-05	2.51e-06	0.00363	1.7885
B4GALT7	2.63e-05	3.42e-06	0.004641	1.8051
RSPH10B	3.28e-05	4.34e-06	0.005226	1.4738
TRIM65	3.3e-05	4.34e-06	0.005226	1.7283
KRTAP4-9	3.86e-05	2.28e-07	0.00045	0.33351
CA11	3.88e-05	5.25e-06	0.005993	1.7736
IRAK2	4.06e-05	5.71e-06	0.006188	1.7195
FAM57A	4.77e-05	6.16e-06	0.006365	1.7152
CCR10	5.16e-05	2.17e-05	0.016955	0.98561
hsa-mir-5787	6.55e-05	7.08e-06	0.006976	1.5705
SPN	6.68e-05	2.35e-05	0.016955	-1.0286
CPXM2	7.28e-05	2.35e-05	0.016955	1.2439
LRFN1	7.95e-05	2.4e-05	0.016955	1.2542
NHLRC2	9e-05	2.4e-05	0.016955	1.7996
ADAM23	9.45e-05	2.4e-05	0.016955	1.6385
LOC643355	0.00011334	2.53e-05	0.016955	0.562
PDIA2	0.00012852	2.67e-05	0.016955	0.50588
CDC20	0.00014646	1.39e-05	0.01313	1.0762
PSMD3	0.00014916	2.85e-05	0.016955	-0.31179
FAM178B	0.00015805	2.94e-05	0.016955	0.8891
CRTC3	0.00015943	2.94e-05	0.016955	1.3538
SCAMP3	0.00016602	2.99e-05	0.016955	1.6147
GEMIN2	0.00017546	3.08e-05	0.016955	1.5696
PYY	0.00017561	3.08e-05	0.016955	1.3758
NGFR	0.00017992	3.13e-05	0.016955	0.11697
GRPEL1	0.00019637	3.99e-05	0.018833	-0.64623
NLE1	0.00020023	3.36e-05	0.017749	0.51282
LRBA	0.00021667	3.81e-05	0.018833	1.3149
DPM1	0.00022275	3.86e-05	0.018833	1.2914
AHRR	0.00023132	3.95e-05	0.018833	0.32554
TMOD3	0.00026038	4.31e-05	0.018928	1.4251
NEUROD1	0.00027795	4.36e-05	0.018928	1.2775
RIMKLB	0.00028272	4.41e-05	0.018928	-0.92369
STK11IP	0.00028419	4.45e-05	0.018928	1.7291
STEAP4	0.00028713	4.45e-05	0.018928	1.5193
hsa-mir-4253	0.00029045	3.63e-05	0.018741	1.8441
TGFBR3L	0.00029183	4.86e-05	0.019382	1.1408
KRTAP1-5	0.0003119	4.95e-05	0.019382	1.561
ALG12	0.00031802	7.37e-05	0.023174	1.25
NUB1	0.00032359	5.23e-05	0.019382	1.4098
ACBD4	0.00033353	5.23e-05	0.019382	1.1377
REC8	0.00033412	5.23e-05	0.019382	0.054555
ISYNA1	0.0003502	5.27e-05	0.019382	1.2884
ZNF507	0.00035188	7.78e-05	0.023529	0.92583
hsa-mir-3615	0.00035982	7.01e-05	0.022979	-0.54245
TTC28	0.00036357	5.27e-05	0.019382	1.4431
RHOV	0.00036461	5.27e-05	0.019382	1.3621
POLR3H	0.00036693	7.01e-05	0.022979	-0.40624
YARS	0.000373	8.24e-05	0.023529	1.3105
hsa-mir-1539	0.00038161	7.28e-05	0.023174	1.6859
C3orf18	0.00038551	5.59e-05	0.020215	0.44346
EXT2	0.00040194	5.87e-05	0.020521	1.6542
FKBP10	0.0004023	5.87e-05	0.020521	1.3576
HAUS2	0.0004093	8.7e-05	0.023529	-0.12795
ARHGEF11	0.00041294	8.7e-05	0.023529	1.095
hsa-mir-1268b	0.00042407	2.67e-05	0.016955	-0.5858
hsa-mir-3939	0.00042429	8.88e-05	0.023529	1.6938
COPE	0.00046141	7.1e-05	0.022979	1.2733
ATP6V0E2	0.0004626	7.1e-05	0.022979	-0.52579
MMGT1	0.0004626	7.1e-05	0.022979	0.45925
PCDHGA6	0.00050011	2.44e-05	0.016955	2.5605
GPR123	0.00050324	8.15e-05	0.023529	1.2427
C2orf49	0.00050899	9.79e-05	0.023597	0.34121
PRIMA1	0.00051659	8.19e-05	0.023529	1.2684
C11orf96	0.00053555	8.29e-05	0.023529	0.91941
C2orf71	0.00054456	8.33e-05	0.023529	1.3733
TNFRSF1B	0.0005508	8.33e-05	0.023529	1.1362
CAMK2G	0.00055154	8.47e-05	0.023529	0.68594
DAZAP1	0.00057192	8.51e-05	0.023529	1.404
FAM115A	0.00061132	9.34e-05	0.023529	1.0786
CPSF3L	0.00061263	9.34e-05	0.023529	1.3179
KRTAP4-7	0.00061463	9.34e-05	0.023529	1.2554
CHCHD10	0.00061676	9.34e-05	0.023529	0.18341
AMMECR1L	0.00061676	9.34e-05	0.023529	-0.77703
hsa-mir-4710	0.00063437	0.0001349	0.031802	1.5189
EVPLL	0.00064787	9.61e-05	0.023529	1.3228
MIB2	0.000664	9.66e-05	0.023529	0.1759
DGKQ	0.00066529	9.66e-05	0.023529	1.1296
NAT16	0.00070831	0.00010112	0.0241	1.197
hsa-mir-6793	0.00073667	0.00015544	0.034502	0.88902
ALG3	0.0007369	0.00015179	0.034499	1.3315
C15orf60	0.00074521	0.00015225	0.034499	0.42875
APLN	0.0007541	0.0001559	0.034502	0.99245
hsa-mir-2392	0.00077092	0.00016229	0.035554	-0.14581
NOP14	0.00079647	0.00017644	0.037367	1.2352
NPR3	0.00080467	0.00017736	0.037367	1.1821
NPC1L1	0.0008167	0.00017781	0.037367	1.2885
TRAPPC1	0.00082064	0.0001454	0.033908	-0.18183
SERF2	0.00082956	0.00018192	0.037577	1.1002
MROH6	0.00084902	0.00018831	0.038262	1.2272
WNT9B	0.00085311	0.00018877	0.038262	0.73069
ATXN7L3	0.00086504	0.0001979	0.039468	1.2988
ACTG1	0.00087346	0.00019836	0.039468	1.4909
ACTN4	0.00088526	0.00020018	0.039469	0.87256
SFT2D3	0.00089933	0.00020521	0.040095	0.49142
TTLL2	0.00093346	0.00021936	0.041098	1.1443
OLIG1	0.0009507	0.00021981	0.041098	0.14225
FAM180B	0.00095287	0.00021981	0.041098	1.3177
hsa-mir-4642	0.0009593	0.00021023	0.040709	0.46283
C1orf65	0.00096074	0.00022438	0.04124	0.87592
SERTM1	0.00096472	0.00022438	0.04124	1.2909
SLC22A18AS	0.001001	0.00024127	0.042784	0.76014
SOX4	0.0010021	0.00024127	0.042784	0.35002
POLR2H	0.001022	0.00017918	0.037367	-0.82223
PSMB3	0.0010407	0.00015271	0.034499	-0.76868
ALKBH4	0.0010415	0.00026684	0.043485	1.1576
ENAM	0.0010534	0.00026729	0.043485	-0.15503
RAB5C	0.0010634	0.00027231	0.043485	1.2305
hsa-mir-328	0.0010664	0.00022849	0.041642	0.97168
PRRC2A	0.0010731	0.00027734	0.043485	1.2572
PPM1M	0.0010839	0.00028373	0.043485	1.282
WDR74	0.0011049	0.00017325	0.037367	-0.937
GOLGA2	0.0011052	0.00028418	0.043485	-0.26341
NAGPA	0.0011129	0.00028418	0.043485	1.2732
hsa-mir-378c	0.0011174	0.00026501	0.043485	0.91107
GDI2	0.0011183	0.00028966	0.043485	1.2358
YY2	0.0011223	0.0002956	0.043485	0.89437
CREG2	0.0011232	0.00029605	0.043485	1.3267
C6orf89	0.0011293	0.00029834	0.043485	0.95747
TLR6	0.0011417	0.00029879	0.043485	1.4465
C1orf233	0.0011507	0.00029879	0.043485	1.0271
KCNJ4	0.0011751	0.00031705	0.043485	1.124
PRR23A	0.0011756	0.00031705	0.043485	0.8654
ALOX5AP	0.0011824	0.00031705	0.043485	1.1224
SYT8	0.0011857	0.00031705	0.043485	0.8177
ACTR1B	0.0012075	0.00031705	0.043485	0.8284
CC2D1B	0.0012224	0.00031705	0.043485	0.87481
TMEM217	0.0012317	0.00031751	0.043485	1.3513
ZYG11B	0.0012428	0.00031751	0.043485	1.0805
RGPD4	0.0012466	0.00021753	0.041098	1.5743
hsa-mir-6820	0.0012513	0.00031477	0.043485	0.96963
FAM20B	0.0012514	0.00031751	0.043485	1.0192
SLC2A8	0.0012589	0.00031751	0.043485	-0.025073
ATP10A	0.0012598	0.00031751	0.043485	0.79143
MED22	0.0012606	0.00031751	0.043485	0.79492
IARS	0.0012655	0.0002326	0.042038	0.72933
ECH1	0.0012799	0.00032436	0.043485	1.379
GOLPH3	0.0012849	0.00032436	0.043485	1.1316
HS2ST1	0.0012863	0.00032436	0.043485	1.3128
DNLZ	0.0012889	0.00032436	0.043485	0.89501
C17orf70	0.0013102	0.00032481	0.043485	-0.23684
SHISA7	0.0013153	0.00032481	0.043485	1.1824
PRSS16	0.001341	0.0003376	0.044705	0.9848
CNTD2	0.0013464	0.00033805	0.044705	0.51122
USE1	0.0013525	0.00034901	0.045325	1.1906
ARMC1	0.0013586	0.00024264	0.042784	0.80274
USH2A	0.0013616	0.00034901	0.045325	-0.08847
GSDMA	0.0013694	0.00034901	0.045325	0.96477
OR5B3	0.0014381	0.00036773	0.046319	-0.1042
SRSF9	0.0014386	0.00036773	0.046319	-0.41547
RTP2	0.001445	0.00037229	0.046319	1.0385
TAZ	0.0014485	0.00037275	0.046319	1.262
hsa-mir-3180-1	0.0014641	0.0003554	0.04588	-0.32148
ACVRL1	0.001473	0.0003942	0.046319	1.1406
SPATA2L	0.0014771	0.00028966	0.043485	0.03763
EPGN	0.0014922	0.0003942	0.046319	0.86306
COG6	0.001505	0.00039466	0.046319	1.21
SNRPA	0.0015156	0.00039466	0.046319	-0.12491
TMIGD1	0.0015327	0.0004111	0.046319	-0.021884
DHRS4	0.001567	0.00042753	0.046319	0.14416
MAT1A	0.0015671	0.00030473	0.043485	0.97639
DHX15	0.0015729	0.0004531	0.046319	0.11986
ZNF207	0.0015916	0.0004604	0.046319	0.83648
C17orf75	0.0016104	0.00043438	0.046319	0.94779
GPR173	0.0016183	0.00043438	0.046319	0.66912
hsa-mir-589	0.0016441	0.00046086	0.046319	0.47056
ZBTB3	0.0016682	0.00043438	0.046319	0.39799
SOX9	0.0016696	0.00043438	0.046319	0.45286
KRTAP1-1	0.0016813	0.00043438	0.046319	0.63575
DHH	0.0016872	0.00031568	0.043485	1.0481
KLF1	0.001721	0.00043483	0.046319	-0.011783
hsa-mir-93	0.0017251	0.00030792	0.043485	0.8619
ZNF395	0.0017761	0.00043483	0.046319	1.088
SLC34A1	0.0017869	0.00036225	0.046319	0.75886
TUBA3C	0.00182	0.00043483	0.046319	1.1697
NCF1	0.0018236	0.00043483	0.046319	1.2447
CHST7	0.0018456	0.00043483	0.046319	1.1051
SLC22A14	0.0018658	0.0003837	0.046319	1.0684
SRF	0.0018971	0.00044214	0.046319	1.2297
POU5F2	0.0019006	0.00044214	0.046319	0.36628
UBXN2B	0.0019006	0.00044214	0.046319	0.77491
OR2M4	0.0019169	0.00044214	0.046319	1.2015
hsa-mir-632	0.0019261	0.00054988	0.048876	1.3666
MRGPRG	0.0019312	0.00040288	0.046319	0.34938
GTPBP4	0.0019521	0.00054988	0.048876	-0.937
NHP2L1	0.0019758	0.0004426	0.046319	1.0561
RPS6KA2	0.0019776	0.0004426	0.046319	0.070313
DPM3	0.001985	0.0004426	0.046319	1.3271
EOGT	0.0019987	0.00045173	0.046319	0.15659
FXYD3	0.0020184	0.00045218	0.046319	1.2472
EID1	0.0020203	0.00045218	0.046319	0.9106
PRDM11	0.0020262	0.00045218	0.046319	0.67414
PLIN4	0.002029	0.00045218	0.046319	0.55971
CERS5	0.0020429	0.00040333	0.046319	0.97924
SYVN1	0.0020547	0.00040333	0.046319	0.35041
ZNF415	0.0020653	0.00040333	0.046319	-0.22611
TMEM143	0.0020829	0.00045903	0.046319	0.92428
TSPYL5	0.0020918	0.00045903	0.046319	1.0655
OR2A14	0.0021316	0.00045949	0.046319	-0.42082
ICAM4	0.0021565	0.00045949	0.046319	1.2274
FAM5C	0.0021983	0.00049236	0.047249	1.995
WRB	0.0022079	0.00045949	0.046319	0.28841
PET100	0.0022086	0.00045949	0.046319	-0.95231
MVP	0.0022166	0.00046588	0.046562	1.1119
LNX1	0.0022525	0.00047136	0.046698	0.98599
HTR1A	0.0022855	0.00047181	0.046698	0.55897
ACTN1	0.0023191	0.00048186	0.046698	0.75641
RARRES3	0.0023209	0.00048186	0.046698	0.74215
SPRED3	0.0023316	0.00048186	0.046698	0.33362
WDR18	0.0023369	0.00048186	0.046698	0.17615
CDK9	0.002354	0.00046131	0.046319	0.26091
FOSL2	0.0023692	0.00048231	0.046698	0.78766
WWP1	0.0024103	0.00049007	0.047239	1.2624
GLTPD2	0.0024603	0.00049783	0.047564	1.057
PINLYP	0.0024651	0.00050833	0.047934	0.070862
CYP1B1	0.0024651	0.00050833	0.047934	0.35565
YKT6	0.0024651	0.00050833	0.047934	0.58249
hsa-mir-548a-2	0.002511	0.00059553	0.050019	1.2541
CRB2	0.0025388	0.00051746	0.048293	0.37907
DCTN2	0.0025393	0.00054851	0.048876	1.0255
GNG13	0.0025581	0.00052751	0.048293	1.0858
UBE2V1	0.0025934	0.00052796	0.048293	-0.52916
ZNF575	0.0025993	0.00052796	0.048293	1.087
INF2	0.0026384	0.00053618	0.048293	0.88852
ZFP62	0.0026402	0.00053618	0.048293	1.1757
AGGF1	0.0026447	0.00053618	0.048293	0.50948
MLNR	0.002696	0.00053664	0.048293	-0.26986
GPR142	0.0027293	0.00053664	0.048293	0.10655
GLIS1	0.0027473	0.00053664	0.048293	0.37386
ADAT3	0.0027662	0.00053664	0.048293	-1.1435
IMPA2	0.0028027	0.00056129	0.049126	1.1261
HDAC8	0.0028216	0.00056129	0.049126	1.1127
AMOTL2	0.0028242	0.00056129	0.049126	0.5681
hsa-mir-6080	0.0028416	0.00072427	0.056442	0.34049
ATP6V0D1	0.0028416	0.00072427	0.056442	-0.34075
hsa-mir-607	0.0028671	0.00072427	0.056442	0.31575
PLA2G2F	0.0028783	0.00056175	0.049126	0.39472
CLDN3	0.0028817	0.00057909	0.049291	0.28846
KRTAP9-2	0.0029098	0.00068729	0.054401	-0.28733
SAP30BP	0.0029098	0.00068729	0.054401	-0.2099
ZNF703	0.002921	0.00057909	0.049291	1.0446
CAPN11	0.0029268	0.00057909	0.049291	0.64693
NUDT18	0.0029427	0.00057955	0.049291	0.9529
CRTC1	0.0029541	0.00057955	0.049291	0.19107
COL23A1	0.0029896	0.00057955	0.049291	0.87604
KCNG4	0.0029931	0.00057955	0.049291	1.0956
RAPGEFL1	0.0030293	0.00058823	0.04964	0.14316
APCS	0.0030293	0.00058823	0.04964	-0.0032558
OR4D6	0.003068	0.00059918	0.050019	-0.46527
RPL10A	0.0030808	0.00070418	0.055536	-0.73322
hsa-mir-3120	0.003087	0.00027186	0.043485	2.2903
PPP1R3F	0.0030909	0.00059964	0.050019	1.0258
CTCFL	0.0031062	0.00061425	0.050691	0.38362
TAF1C	0.0031291	0.00061425	0.050691	0.28028
CCDC121	0.003172	0.0006147	0.050691	1.1336
hsa-mir-629	0.0031917	0.00027231	0.043485	0.27175
TGFA	0.0032023	0.0006389	0.052486	1.1569
NELFA	0.0032303	0.00074299	0.056442	-0.97117
SDC4	0.0032333	0.00066766	0.053272	1.1426
FBXL6	0.0032344	0.00066766	0.053272	0.50125
TAF10	0.0032344	0.00066766	0.053272	-1.0272
RGMB	0.0032382	0.00066766	0.053272	1.0575
WDR93	0.0032399	0.00066766	0.053272	0.84343
PTP4A3	0.0032628	0.00066766	0.053272	1.0268
VPS51	0.0032642	0.00066766	0.053272	1.028
RRS1	0.0032731	0.00074344	0.056442	-0.56916
STK32C	0.0032836	0.00066812	0.053272	0.47203
hsa-mir-6787	0.0033032	0.00084525	0.062995	1.1276
SEC13	0.0033168	0.0007512	0.056442	0.40014
CTSL2	0.0033716	0.00087127	0.063783	0.0030445
MMD2	0.0033994	0.00073294	0.056442	1.0145
USH1G	0.0034202	0.00078133	0.058433	0.82518
EVA1B	0.0034331	0.00075212	0.056442	0.10058
CHP1	0.0034849	0.00075212	0.056442	1.1025
PRPF18	0.0034908	0.00075212	0.056442	-0.15339
NUP98	0.0034908	0.00075212	0.056442	-0.93518
TMED3	0.0034908	0.00075212	0.056442	0.12931
OR5AP2	0.0034908	0.00075212	0.056442	-0.015602
GPR4	0.003493	0.00075212	0.056442	0.60969
PDIA5	0.0036564	0.00086031	0.06335	1.0967
MREG	0.0036636	0.00090551	0.063783	1.0354
SYNGR2	0.0036893	0.00091418	0.063783	1.0279
SLC6A18	0.0036958	0.00091418	0.063783	0.73274
BCL2	0.0037035	0.00091418	0.063783	1.1217
AP5Z1	0.0037153	0.00091418	0.063783	1.0929
IL11RA	0.0037338	0.00091418	0.063783	0.97503
RBM14	0.0037424	0.00086168	0.06335	0.68368
RPL26	0.0037424	0.00086168	0.06335	-0.66606
LRRC3C	0.003743	0.00086168	0.06335	0.70007
LRRC36	0.0037493	0.00091418	0.063783	0.035087
PTF1A	0.0037805	0.00091464	0.063783	0.73337
OXCT1	0.0037866	0.00091464	0.063783	1.0841
PRDX5	0.0037983	0.00091464	0.063783	0.63035
CORO1A	0.0037983	0.00091464	0.063783	0.49779
POU3F1	0.0038079	0.00091464	0.063783	0.49098
KLRG2	0.0038353	0.00092651	0.063994	0.87705
TG	0.00384	0.00091464	0.063783	0.75744
TOMM40L	0.0038472	0.00091464	0.063783	0.74699
WIPF1	0.0038472	0.00091464	0.063783	1.0265
hsa-mir-6857	0.0038576	0.00092103	0.063819	1.278
PTK6	0.0038669	0.00096029	0.065889	1.0795
hsa-mir-6785	0.0038672	0.00092103	0.063819	-1.3387
GNB5	0.0039701	0.00098083	0.065889	1.2019
C11orf68	0.0039776	0.00098083	0.065889	0.6789
TPR	0.0039811	0.0010018	0.066885	0.9402
AKIP1	0.0039981	0.0010023	0.066885	0.087857
KIAA0319L	0.0040086	0.00098129	0.065889	1.0545
NLRP1	0.0040184	0.00098129	0.065889	0.50747
TMEM106A	0.0040264	0.00098129	0.065889	1.1063
CLCF1	0.0040289	0.00098129	0.065889	-0.50135
MED12	0.0040325	0.00098129	0.065889	1.095
NPAS4	0.0040627	0.00098129	0.065889	-0.16215
DYTN	0.0040801	0.0011004	0.06725	-0.2235
ENDOV	0.004082	0.0011004	0.06725	1.0471
PGC	0.0041093	0.0011004	0.06725	0.41401
TMEM130	0.0041433	0.0010689	0.06725	0.86191
TM7SF3	0.0041569	0.0011004	0.06725	0.48576
PEAK1	0.0041685	0.0011004	0.06725	-0.039679
KRTAP9-3	0.0041849	0.0011004	0.06725	0.79363
KIF12	0.0042169	0.0011004	0.06725	0.81685
HLF	0.0042301	0.0011004	0.06725	0.94581
MNT	0.0042347	0.0011004	0.06725	1.1171
ASB12	0.0042425	0.0011004	0.06725	0.20092
C7orf61	0.0042525	0.0011004	0.06725	0.81891
ZC3HAV1	0.004273	0.0011009	0.06725	1.0251
SLC25A15	0.0042859	0.0011009	0.06725	-0.37183
ERBB4	0.0042887	0.0010694	0.06725	0.65056
hsa-mir-6804	0.0043035	0.0012164	0.06725	1.1987
RPS2	0.0043195	0.0010694	0.06725	0.66284
OR4K13	0.0043362	0.0011009	0.06725	0.039687
ODF4	0.0043706	0.0011009	0.06725	1.0354
USMG5	0.0043875	0.0011009	0.06725	0.39423
SLC10A7	0.0044078	0.0011009	0.06725	1.0858
TJAP1	0.0044394	0.0011009	0.06725	1.0713
ITPKA	0.0044446	0.0011009	0.06725	1.0498
TRIM47	0.0044656	0.0011009	0.06725	1.0085
TRAPPC12	0.0044701	0.0011009	0.06725	1.1156
SERPINF1	0.0044893	0.0011242	0.06725	0.75906
HIST2H3A	0.0045329	0.0011707	0.06725	-0.60623
USP51	0.0045411	0.0011246	0.06725	-0.67198
PML	0.0045437	0.0011707	0.06725	0.8281
RAB1A	0.0045467	0.0011246	0.06725	0.93388
CDAN1	0.0045585	0.0011246	0.06725	1.0674
C5orf52	0.0045821	0.0011548	0.06725	1.0317
ERC2	0.0045923	0.0011794	0.06725	0.051217
TEX28	0.0046435	0.001205	0.06725	-0.81692
RTCB	0.004662	0.001053	0.06725	0.48584
PRRT1	0.0046707	0.001205	0.06725	1.1186
FMOD	0.0046778	0.001205	0.06725	0.91684
C2orf43	0.0046798	0.001205	0.06725	1.1219
TLE3	0.0046857	0.001205	0.06725	1.0528
ENO3	0.0047131	0.001205	0.06725	1.0245
LGALS9	0.0047211	0.001205	0.06725	1.1554
NFE2	0.0047427	0.001205	0.06725	0.65288
CELF3	0.004743	0.001205	0.06725	0.98878
NDUFAF3	0.004746	0.001205	0.06725	-0.66137
RPS9	0.004746	0.001205	0.06725	-0.43619
DHRS3	0.0047593	0.001205	0.06725	0.60829
CCT5	0.0047907	0.0012054	0.06725	0.1678
AATF	0.0048016	0.0012054	0.06725	0.15195
GLDN	0.0048035	0.0012054	0.06725	0.96911
H3F3A	0.0048317	0.0014661	0.069124	-0.59001
SPAG8	0.0048455	0.0012054	0.06725	0.59136
C17orf99	0.0048484	0.0012054	0.06725	0.30593
LSM7	0.0048579	0.001053	0.06725	-0.937
NME1-NME2	0.0048616	0.0014383	0.068107	1.6911
TRAF7	0.0048616	0.0012054	0.06725	1.1671
C10orf82	0.0049227	0.0012575	0.06725	0.59497
PRSS21	0.0049404	0.001273	0.06725	0.7422
RAP2A	0.0049433	0.001273	0.06725	0.95603
CTBP2	0.0049508	0.001273	0.06725	0.084497
CXADR	0.0049508	0.001273	0.06725	0.30574
TIMP1	0.0049626	0.001273	0.06725	0.54604
CCBL1	0.0049643	0.0012735	0.06725	1.0511
PQBP1	0.0049671	0.0012735	0.06725	0.62428
KLHDC7A	0.0049676	0.0012735	0.06725	0.95854
ATP6V1E2	0.0050183	0.0012995	0.06725	0.51812
PPP1R18	0.0050268	0.0012995	0.06725	0.98786
GON4L	0.0050416	0.0012995	0.06725	1.1476
OR2T35	0.0050586	0.0012995	0.06725	0.91441
RRAGA	0.0050586	0.0012995	0.06725	-0.88945
SRPR	0.0050586	0.0012995	0.06725	0.4571
EMC8	0.0050666	0.0012995	0.06725	0.30862
hsa-mir-4754	0.0050798	0.0011812	0.06725	1.0128
hsa-mir-199a-1	0.0050916	0.0015296	0.070732	0.40671
LCN6	0.0050948	0.0015013	0.069571	0.81692
ZBTB47	0.0050955	0.0012999	0.06725	0.96202
DDOST	0.0051262	0.0012999	0.06725	-0.0028936
HN1	0.0051336	0.0012999	0.06725	0.99771
TAS2R41	0.0051494	0.0012999	0.06725	1.1291
DLX2	0.005156	0.0012999	0.06725	0.89966
DAND5	0.0051673	0.0012999	0.06725	1.0709
DPY19L3	0.0051737	0.0013205	0.06725	0.65116
C15orf52	0.0051811	0.0013205	0.06725	-0.11034
TOR4A	0.0051811	0.0013205	0.06725	0.18334
TSR1	0.0051811	0.0013205	0.06725	-0.74662
AOC2	0.0052516	0.0013205	0.06725	0.94767
ZNF438	0.005256	0.0013205	0.06725	0.59937
PACSIN1	0.0052643	0.0013205	0.06725	1.0242
DACH2	0.0052716	0.0013205	0.06725	0.90446
HNF4A	0.0052806	0.0013205	0.06725	1.0508
PTCHD4	0.0052826	0.0013205	0.06725	0.77465
PER1	0.0053037	0.0013205	0.06725	0.09914
DAPK3	0.0053056	0.0013205	0.06725	1.0466
GIT1	0.0053091	0.0013205	0.06725	0.94646
ABCA2	0.0053312	0.0013205	0.06725	1.0451
UBE3B	0.0053567	0.0015716	0.07154	0.83557
KIAA1984	0.0053603	0.0013205	0.06725	1.0314
KLHDC7B	0.0054365	0.0013209	0.06725	0.91957
CPT1C	0.005437	0.0013209	0.06725	-0.69813
TMEM200B	0.0055023	0.0013209	0.06725	1.0435
LDLRAP1	0.0055091	0.0013209	0.06725	1.0729
XYLT2	0.0055128	0.0016026	0.07154	0.72305
LINGO4	0.005516	0.0013209	0.06725	1.0338
PARP10	0.0055193	0.0013209	0.06725	0.96753
DESI2	0.0055401	0.0013209	0.06725	-0.10319
TRMT10A	0.0055401	0.0013209	0.06725	0.31504
ITPKC	0.0055463	0.0013209	0.06725	1.1674
SLC2A7	0.0056054	0.0013529	0.067559	1.1062
ATCAY	0.0056097	0.0013529	0.067559	0.85306
SPSB2	0.0056162	0.0013534	0.067559	0.23157
GGTLC2	0.0056162	0.0013534	0.067559	0.28571
GRAMD1A	0.0056162	0.0013534	0.067559	0.29582
CCDC28B	0.0056162	0.0013534	0.067559	0.53548
KRTAP4-6	0.0056481	0.0016373	0.07154	0.15884
ADORA1	0.0056565	0.0013812	0.067559	1.0199
CLN3	0.0056699	0.0013812	0.067559	1.0999
KLHDC8A	0.0057057	0.0013812	0.067559	0.72896
MTPN	0.0057177	0.0013817	0.067559	1.151
FOXD4L3	0.0057291	0.0048165	0.139108	1.0239
LY6D	0.0057361	0.0013817	0.067559	0.52662
PSMB2	0.0057915	0.0016378	0.07154	0.16502
hsa-mir-301a	0.0058092	0.004817	0.139108	1.5059
TMEM235	0.0058142	0.00142	0.067559	1.0934
TAF5	0.0058173	0.00142	0.067559	-0.030621
BEST2	0.0058509	0.00142	0.067559	0.1938
POLE2	0.0058649	0.0013155	0.06725	0.43409
DLGAP3	0.005872	0.00142	0.067559	0.37412
TRIM15	0.0058839	0.00142	0.067559	1.0141
LYZL6	0.0059097	0.00142	0.067559	1.1272
CRHR1	0.0059117	0.00142	0.067559	1.1245
LEPREL4	0.0059122	0.00142	0.067559	1.0505
GRIA3	0.0059231	0.00142	0.067559	0.1246
ATP1A1	0.0059353	0.0014205	0.067559	0.093689
HIPK1	0.0059424	0.0014205	0.067559	1.092
YIPF3	0.0059716	0.0014205	0.067559	0.36932
HIST1H2AD	0.006051	0.0014205	0.067559	0.11981
ZNF57	0.006051	0.0014205	0.067559	0.43105
LGALS9B	0.006051	0.0014205	0.067559	0.90881
STARD5	0.006051	0.0014205	0.067559	0.61749
LYPD4	0.0060592	0.0014205	0.067559	0.046529
FXYD2	0.0060683	0.0014205	0.067559	0.90173
TUBG1	0.0060687	0.0017743	0.074864	-1.6015
TRAPPC13	0.0060765	0.0014205	0.067559	0.58579
KCTD9	0.0061057	0.0014953	0.069466	0.52476
NPTX1	0.0061062	0.0017743	0.074864	0.16084
AP2A2	0.0061359	0.0014953	0.069466	0.95517
TMEM102	0.0061484	0.0014953	0.069466	1.015
hsa-mir-320b-1	0.0061507	0.0014246	0.067606	0.99816
TBC1D2	0.0061789	0.0014958	0.069466	-0.56727
LRRC14B	0.0061918	0.0014958	0.069466	0.443
hsa-mir-3185	0.0062034	0.0014615	0.069059	1.0367
PRLH	0.0062136	0.0014958	0.069466	0.89575
EMILIN3	0.0062215	0.0014958	0.069466	0.43806
SCTR	0.0062413	0.0015565	0.07154	-0.82621
TIGD2	0.0062672	0.001557	0.07154	0.93208
RPL37A	0.0062844	0.0051557	0.148495	-0.937
NUAK2	0.0063284	0.001599	0.07154	0.9188
PCDHB7	0.0063323	0.001599	0.07154	0.26898
NEBL	0.0063323	0.001599	0.07154	-0.1256
CCM2	0.0063323	0.001599	0.07154	0.46897
SLC16A5	0.0063323	0.001599	0.07154	0.37484
OXA1L	0.0063323	0.001599	0.07154	0.095213
NCF2	0.0063432	0.001599	0.07154	0.94612
ATP5G3	0.006372	0.0016318	0.07154	0.94955
KRTAP2-3	0.0063902	0.0028704	0.086525	0.95597
TUBGCP3	0.0064031	0.0019555	0.077111	-0.37935
CPXM1	0.006406	0.0016547	0.07154	0.59194
ENPP1	0.0064108	0.0016547	0.07154	0.15721
MID1IP1	0.0064189	0.0016547	0.07154	0.85081
PFN1	0.0064286	0.0016547	0.07154	0.87782
RASSF1	0.0064339	0.0016547	0.07154	0.85809
ULBP3	0.006435	0.0016547	0.07154	0.79828
ACVR1B	0.0064404	0.0016547	0.07154	0.8879
RCOR1	0.0064608	0.0019948	0.078374	-0.51517
CLASP2	0.006464	0.0016547	0.07154	0.96135
URGCP-MRPS24	0.0064959	0.0028708	0.086525	2.0992
RNF222	0.0064976	0.0016551	0.07154	0.96049
S1PR4	0.0065117	0.0016551	0.07154	0.4885
AATK	0.0065552	0.0016551	0.07154	1.0496
DUSP18	0.006563	0.0016884	0.07154	1.0819
CHST15	0.0065779	0.0016884	0.07154	0.95906
MCAT	0.0065802	0.0021084	0.07903	-0.9005
POLR2G	0.0065802	0.0021084	0.07903	0.033569
DCTD	0.006588	0.0016884	0.07154	0.23407
TNF	0.0065942	0.0016884	0.07154	0.85275
ICOSLG	0.0066129	0.0016884	0.07154	0.32267
CA8	0.0066276	0.0016884	0.07154	0.93981
MESP1	0.0066391	0.0016884	0.07154	-0.69026
STEAP3	0.006648	0.0021929	0.079547	0.60659
ZNF474	0.0066486	0.0016884	0.07154	0.48634
EXTL2	0.0066486	0.0016884	0.07154	0.45136
EPB41L1	0.0066537	0.0016889	0.07154	0.48994
GNA14	0.0066638	0.0016889	0.07154	1.0473
GRAMD4	0.0066775	0.0016889	0.07154	0.89662
KIAA1432	0.0066869	0.0016889	0.07154	0.5293
KRT10	0.0067023	0.0016889	0.07154	0.33356
NMUR1	0.006727	0.0016889	0.07154	0.91034
KCNK5	0.0067446	0.0021933	0.079547	-0.038776
CCRL2	0.0067719	0.0022317	0.07987	-1.3558
DNAJB8	0.0067925	0.0018578	0.077035	-0.56623
BBS1	0.0067925	0.0018578	0.077035	0.61278
RNF219	0.0067925	0.0018578	0.077035	0.57115
MAPT	0.0067931	0.0018578	0.077035	0.95258
FPR3	0.0067989	0.0018578	0.077035	0.91554
GATS	0.0068093	0.0018578	0.077035	1.0375
CEP68	0.0068206	0.0018583	0.077035	-0.20833
ZFP41	0.0068623	0.0018829	0.077035	1.0059
LRG1	0.0068713	0.0018834	0.077035	0.943
C5AR2	0.0068947	0.0019194	0.077035	0.1012
MCMBP	0.0069398	0.0022746	0.080351	-0.23321
PAX4	0.0069458	0.0019199	0.077035	0.93601
ALOX15	0.0069603	0.0019199	0.077035	0.54361
SKIV2L2	0.0069616	0.0016268	0.07154	0.067733
TM4SF20	0.0069973	0.0019496	0.077035	0.086023
HIST1H2AL	0.007001	0.0019496	0.077035	0.87642
PSMC3IP	0.0070306	0.0019496	0.077035	1.0222
hsa-mir-6878	0.0070331	0.0053652	0.154325	0.79511
PIGZ	0.0070523	0.0019496	0.077035	0.32763
hsa-mir-4523	0.0070586	0.0016273	0.07154	0.75794
UPF1	0.0070733	0.0019496	0.077035	0.14946
RPTOR	0.0071002	0.0019496	0.077035	0.82427
SLC1A5	0.0071048	0.0019496	0.077035	0.57214
MUC5B	0.0071059	0.0019496	0.077035	1.0128
TUBB	0.0071132	0.0023225	0.080351	0.75453
hsa-mir-4634	0.0071281	0.0016273	0.07154	0.3474
PPFIBP2	0.0071761	0.00195	0.077035	0.77188
SLC45A4	0.0071769	0.00195	0.077035	0.96162
FCAMR	0.0071875	0.00195	0.077035	1.0853
DDX1	0.0072025	0.00195	0.077035	-0.071824
NELFB	0.0072043	0.0055369	0.158855	-0.24189
NANOS3	0.0072222	0.00195	0.077035	0.017142
RPLP2	0.0072331	0.0055374	0.158855	-0.937
FUT2	0.007278	0.00195	0.077035	0.54998
GPR162	0.007278	0.00195	0.077035	0.69337
CSF3	0.007278	0.00195	0.077035	0.96827
ORC5	0.007278	0.00195	0.077035	-0.3456
CRYGC	0.007278	0.00195	0.077035	-1.3687
ARHGEF10	0.007278	0.00195	0.077035	-0.064618
CDV3	0.007278	0.00195	0.077035	-0.0097981
CABYR	0.007278	0.00195	0.077035	0.33533
PPP2CB	0.007278	0.00195	0.077035	-0.043051
METTL12	0.0072871	0.00195	0.077035	1.0815
hsa-mir-4469	0.0073218	0.0055803	0.159874	1.1492
COL1A1	0.0073508	0.0019779	0.077851	0.87831
PSMC3	0.007357	0.0020208	0.07903	0.25992
RBM39	0.0073691	0.0024047	0.08094	0.51652
HCFC1	0.0074165	0.0056186	0.16076	-0.54566
IFI35	0.0074281	0.0020523	0.07903	0.86289
BAIAP2	0.007431	0.0020523	0.07903	0.84655
KRTAP10-4	0.0074748	0.0024052	0.08094	-0.39164
STX4	0.0074748	0.0024052	0.08094	-0.18972
PREX1	0.0074762	0.0020527	0.07903	1.0383
LILRB2	0.0074832	0.0020527	0.07903	0.64948
N4BP2L1	0.0074913	0.0020527	0.07903	0.56394
NFE2L3	0.0075319	0.0020527	0.07903	-0.041528
SOX13	0.0076386	0.0021313	0.07903	1.0625
PRSS53	0.0076611	0.0021313	0.07903	-0.41992
UBE2V2	0.0076701	0.0021313	0.07903	0.799
PNN	0.0076854	0.0021313	0.07903	0.92312
TEK	0.0077026	0.0021313	0.07903	0.65135
TEX101	0.0077026	0.0021313	0.07903	1.0466
PEX16	0.007711	0.0021313	0.07903	0.7723
QTRT1	0.0077112	0.0021313	0.07903	0.90367
SLC35E1	0.0077122	0.0021313	0.07903	-0.14032
C4orf29	0.0077388	0.0021313	0.07903	0.69774
NDUFC1	0.0077388	0.0021313	0.07903	0.80421
PKIA	0.007747	0.0021313	0.07903	0.19174
KLHL25	0.0077593	0.0021313	0.07903	0.73129
OR5AN1	0.0077633	0.0021313	0.07903	-0.96042
ABI1	0.007779	0.0021313	0.07903	0.89143
CDKN2C	0.0077965	0.0021313	0.07903	0.85331
hsa-mir-5699	0.0077976	0.0059071	0.168571	0.62087
TCF7L2	0.0078078	0.0021317	0.07903	0.73529
hsa-mir-5008	0.0078117	0.0059071	0.168571	0.80887
ARNT2	0.0078418	0.0021317	0.07903	0.82278
LRFN2	0.0078638	0.0021317	0.07903	0.76019
TRIM43B	0.007891	0.0021317	0.07903	0.28214
CST11	0.007891	0.0021317	0.07903	-0.19642
ACADVL	0.0079372	0.0021317	0.07903	0.77528
ZNF93	0.0079585	0.0025618	0.08094	1.1319
GALNT14	0.007963	0.0021317	0.07903	0.93387
hsa-mir-492	0.0079739	0.005951	0.169167	1.0465
BCOR	0.0079927	0.0021801	0.079349	0.70407
PRMT10	0.0080187	0.0021801	0.079349	0.7591
hsa-mir-4539	0.0080469	0.0059514	0.169167	0.050783
hsa-mir-6860	0.0080469	0.0059514	0.169167	-0.28733
ICMT	0.0080581	0.0021801	0.079349	0.89674
VMA21	0.0080765	0.0021801	0.079349	0.91756
COG3	0.0080765	0.0021801	0.079349	0.79641
NDUFA13	0.0080765	0.0021801	0.079349	0.46117
PSPH	0.0080816	0.0021801	0.079349	0.9049
MRPL44	0.0082098	0.0027626	0.084214	-0.31965
B3GALTL	0.0082229	0.0021806	0.079349	0.3883
SRSF4	0.008235	0.0021806	0.079349	0.9364
KIAA1024L	0.008235	0.0021806	0.079349	0.90951
GATC	0.0082873	0.0021806	0.079349	0.40922
IER2	0.0083042	0.0022299	0.07987	0.9193
CER1	0.0083184	0.0022299	0.07987	0.59376
CDHR3	0.008325	0.0022299	0.07987	0.42678
TUSC1	0.0083498	0.0022299	0.07987	0.80677
SHISA9	0.0083587	0.0022303	0.07987	1.025
PAQR7	0.0083761	0.0022303	0.07987	0.79375
TBC1D31	0.008391	0.0061902	0.174821	1.1089
FAM53C	0.0083925	0.0022303	0.07987	0.87691
PAK2	0.0084488	0.0023262	0.080351	1.0355
hsa-mir-4326	0.0084625	0.0061902	0.174821	1.0037
XAF1	0.008479	0.0023262	0.080351	1.023
LAMB2	0.0084832	0.0023262	0.080351	0.63915
SGCE	0.0085037	0.0023262	0.080351	-0.32737
RRAGB	0.0085037	0.0023262	0.080351	0.081725
SLC39A1	0.0085037	0.0023262	0.080351	0.46385
C2CD4A	0.0085139	0.0023262	0.080351	0.48558
SLC16A13	0.0085207	0.0023262	0.080351	0.91541
hsa-mir-4292	0.0085296	0.0061906	0.174821	1.1018
KATNAL1	0.0085752	0.0023262	0.080351	0.41016
LTA4H	0.0085752	0.0023262	0.080351	0.82311
BSN	0.0085752	0.0023262	0.080351	0.53744
ADAM32	0.0085759	0.0023262	0.080351	0.90757
RHEBL1	0.0086386	0.0023267	0.080351	0.20839
CYP1A1	0.0086559	0.0023267	0.080351	0.16441
DNAJB7	0.0086568	0.0023267	0.080351	0.17302
NRIP2	0.0086568	0.0023267	0.080351	-0.15541
C8G	0.0087082	0.0063203	0.177494	0.32609
POU4F3	0.0087296	0.0023267	0.080351	0.81932
RPS3	0.0087334	0.0023267	0.080351	0.83218
IDH3G	0.0087833	0.0023267	0.080351	0.60883
ONECUT3	0.0088144	0.0023267	0.080351	0.76009
PLAUR	0.0088616	0.0023714	0.08094	0.98974
AZU1	0.0088765	0.0023714	0.08094	0.90679
TCTN3	0.0088999	0.0024129	0.08094	-0.781
NPFF	0.00893	0.0024129	0.08094	0.92272
hsa-mir-643	0.0089314	0.0060633	0.171908	-0.69715
TMEM120A	0.0089445	0.0024129	0.08094	0.95233
HCST	0.0089538	0.0024129	0.08094	0.68158
DHRS13	0.0089618	0.0024129	0.08094	1.0201
PSMA1	0.008963	0.0024129	0.08094	-0.57569
SFT2D2	0.008963	0.0024129	0.08094	-0.32376
CWC25	0.008963	0.0024129	0.08094	0.31015
KAT5	0.0089937	0.0024134	0.08094	0.20104
LCE3E	0.0090004	0.0064696	0.181282	-0.041357
FOXS1	0.0090011	0.0024134	0.08094	0.84671
GPRC5B	0.009007	0.0024134	0.08094	0.94204
SOX1	0.0090231	0.0024134	0.08094	0.30383
LOC728392	0.0090699	0.0024577	0.08094	0.96129
P4HB	0.0090911	0.0024577	0.08094	0.99229
HSPE1	0.0090999	0.0024577	0.08094	0.98682
KRT34	0.0090999	0.0024577	0.08094	0.64424
LILRA5	0.0091116	0.0024577	0.08094	0.88926
CCNA2	0.0091175	0.0075994	0.190719	-1.2187
CEP170B	0.0091201	0.0024577	0.08094	0.97208
VAPA	0.0091334	0.0024577	0.08094	1.0671
NDUFB2	0.0091467	0.0024577	0.08094	0.75795
TNNC1	0.0091671	0.0024581	0.08094	0.23979
GBP6	0.0091671	0.0024581	0.08094	0.31201
COPG1	0.0092124	0.0076638	0.190719	-0.099023
C20orf202	0.0092436	0.0024581	0.08094	0.33115
TMEM185A	0.009248	0.0024581	0.08094	-0.51923
CSRNP1	0.0092618	0.0025193	0.08094	0.93781
AURKB	0.009262	0.0076643	0.190719	-0.27588
RPS15A	0.0092727	0.0066248	0.18398	-0.80737
hsa-mir-4799	0.0092727	0.0066248	0.18398	0.47248
CRLF3	0.0092745	0.0025193	0.08094	1.0466
ZNHIT1	0.0092946	0.0025193	0.08094	0.50737
PLD2	0.0093268	0.0025193	0.08094	0.8094
hsa-mir-3179-3	0.0093449	0.0060637	0.171908	1.5684
ZSCAN25	0.0093456	0.0025193	0.08094	0.69914
LAD1	0.0093485	0.0025193	0.08094	0.82259
ARHGAP20	0.0093495	0.0025193	0.08094	-1.8121
TACO1	0.009352	0.0025193	0.08094	0.86795
C4orf47	0.0093794	0.0025193	0.08094	0.81858
FAM78A	0.0094154	0.0025198	0.08094	0.10436
TREM2	0.0094221	0.0025198	0.08094	-0.10044
DNAJB11	0.0094221	0.0025198	0.08094	0.8132
ULBP2	0.0094392	0.0025198	0.08094	0.87325
FAM193A	0.0094922	0.0025198	0.08094	0.84958
P2RX6	0.0094922	0.0025198	0.08094	0.63162
SRCIN1	0.0095278	0.0025198	0.08094	0.90381
PCDH1	0.0095496	0.0025709	0.08094	0.6109
SPATA17	0.0095781	0.0025709	0.08094	0.58928
TRAPPC4	0.0095854	0.004187	0.122052	-0.937
NR1D1	0.0096023	0.0025709	0.08094	0.93012
C14orf159	0.0096066	0.0077793	0.190719	-0.37102
BAIAP2L2	0.0096266	0.0025709	0.08094	-0.17858
SOWAHB	0.0096326	0.0025709	0.08094	0.47263
PLA2G3	0.0096535	0.0025709	0.08094	0.97794
TMPO	0.009663	0.0025713	0.08094	0.83419
hsa-mir-548ak	0.0096735	0.0020089	0.078787	0.88062
hsa-mir-661	0.009681	0.0066252	0.18398	-0.1574
C1orf226	0.0097025	0.0025713	0.08094	1.0254
NAT8L	0.0097502	0.0077798	0.190719	0.80218
CALR	0.0097536	0.0025713	0.08094	0.16255
PAX7	0.0097536	0.0025713	0.08094	0.026917
C10orf12	0.0097536	0.0025713	0.08094	0.58492
TEKT2	0.0097536	0.0025713	0.08094	-0.18687
ENTHD1	0.0097536	0.0025713	0.08094	-0.76357
PLEKHM2	0.0097536	0.0025713	0.08094	-0.10902
KRTAP1-4	0.0097543	0.0025713	0.08094	0.80082
WDR81	0.009791	0.0026133	0.081919	0.8204
AMT	0.0098154	0.0026138	0.081919	-0.51762
MED9	0.0098216	0.0026138	0.081919	0.32434
YARS2	0.009836	0.0078432	0.190719	-1.209
GPR152	0.0098522	0.002675	0.083716	0.98855
hsa-mir-7974	0.0098532	0.0067019	0.185871	0.89074
ALDH4A1	0.009882	0.0027275	0.084214	0.89004
RAB34	0.0098917	0.0062303	0.175498	0.39514
CDSN	0.0098951	0.0027275	0.084214	0.54962
hsa-mir-186	0.0099005	0.0068343	0.189301	1.3218
JPH1	0.0099043	0.0027275	0.084214	0.69287
OR4N5	0.0099137	0.0027275	0.084214	0.93008
ADAMTS18	0.0099186	0.0027279	0.084214	1.064
STX5	0.0099422	0.0078432	0.190719	0.52402
AKT1S1	0.0099576	0.0027759	0.084214	-0.14802
MGAT1	0.0099813	0.0027759	0.084214	0.39983
TUBGCP6	0.0099998	0.0027759	0.084214	0.59116
HDAC5	0.010003	0.0027759	0.084214	0.80556
TSNAXIP1	0.01001	0.0027759	0.084214	0.86823
RGS19	0.010019	0.0027759	0.084214	0.77762
PF4	0.010034	0.0027759	0.084214	0.44838
ZNF532	0.010034	0.0027759	0.084214	0.064954
POLR1B	0.010048	0.0078432	0.190719	-0.57634
GRXCR2	0.010078	0.0027759	0.084214	0.7788
GPR101	0.010099	0.0027763	0.084214	0.16767
hsa-mir-6861	0.010106	0.0069138	0.190719	-1.201
KIAA0586	0.010106	0.0069138	0.190719	0.54834
FAM69B	0.010111	0.0027763	0.084214	-0.38447
FAM65B	0.010114	0.0027763	0.084214	1.0125
C3orf84	0.010122	0.0027763	0.084214	0.8764
GDF7	0.010124	0.0027763	0.084214	0.82279
EIF3I	0.010145	0.0062308	0.175498	-0.937
SPATA2	0.010162	0.0027763	0.084214	0.88434
ATF1	0.010206	0.0027763	0.084214	0.96558
S100A13	0.010223	0.0028293	0.0857	-0.067792
FAM170A	0.010238	0.0028959	0.086525	-0.14941
DNAJB6	0.010238	0.0028959	0.086525	0.47338
MORF4L1	0.010262	0.0028959	0.086525	0.82681
KLHDC3	0.010267	0.0028959	0.086525	0.83885
ARSF	0.01028	0.0028959	0.086525	0.95245
LITAF	0.010329	0.0028964	0.086525	0.33747
SYN3	0.010329	0.0028964	0.086525	-0.33629
PCDHGC4	0.010371	0.0043778	0.127444	1.1392
GGNBP2	0.010402	0.0028964	0.086525	0.60973
KRT33A	0.010411	0.0029626	0.087777	-0.053821
SSTR2	0.010416	0.0029626	0.087777	0.39619
C5orf64	0.010416	0.0029626	0.087777	0.412
CNOT1	0.010416	0.0029626	0.087777	-0.73215
TACC1	0.010416	0.0029626	0.087777	-0.29243
LSM3	0.010416	0.0029626	0.087777	-0.47172
KIAA1737	0.010468	0.0030178	0.0887	0.83464
PPP1R13L	0.010479	0.0030178	0.0887	0.92194
PDXDC1	0.010503	0.0030178	0.0887	0.92336
hsa-mir-4303	0.010529	0.0071726	0.190719	1.0041
PRKAB1	0.010531	0.0030183	0.0887	0.85437
FLT3LG	0.010575	0.0030183	0.0887	0.41883
MOB3C	0.010577	0.0030183	0.0887	0.79909
PDK2	0.01062	0.0030708	0.089649	0.46884
hsa-mir-4765	0.010654	0.0063258	0.177494	0.37283
MC5R	0.010671	0.0030708	0.089649	0.26695
NLGN2	0.010702	0.0030712	0.089649	-0.4848
PMPCB	0.010707	0.0078437	0.190719	-0.46921
USP29	0.010752	0.0030712	0.089649	0.83105
CELSR1	0.010754	0.0030712	0.089649	0.76925
ZNF98	0.010771	0.0078437	0.190719	0.052619
DNER	0.010795	0.0087544	0.190719	0.8847
POTEC	0.010803	0.0072498	0.190719	1.2553
TMEM98	0.010804	0.0087544	0.190719	0.78455
CHST4	0.010824	0.0087544	0.190719	0.90483
NGB	0.010826	0.0087544	0.190719	0.83185
CKAP4	0.010826	0.0087544	0.190719	0.84986
FOXO1	0.010853	0.0087544	0.190719	0.81111
COX7A1	0.010876	0.0087544	0.190719	0.76899
MYADM	0.010882	0.0087544	0.190719	0.81261
hsa-mir-623	0.010892	0.0072498	0.190719	0.96177
KRT13	0.010942	0.0087544	0.190719	0.85988
hsa-mir-548aj-1	0.010946	0.0047006	0.136656	-0.36697
PRR15	0.010978	0.0087549	0.190719	0.76302
ERVFRD-1	0.010983	0.0078437	0.190719	0.068049
hsa-mir-3151	0.011057	0.0073648	0.190719	0.76604
EXOC3L4	0.0111	0.0087549	0.190719	0.83786
SLC4A4	0.011104	0.0087549	0.190719	-0.056688
CCDC117	0.011104	0.0087549	0.190719	-0.37197
ZNF862	0.011104	0.0087549	0.190719	0.73694
HGS	0.011104	0.0087549	0.190719	0.14596
COQ2	0.011104	0.0087549	0.190719	-0.72371
COL4A3BP	0.011104	0.0087549	0.190719	-0.24481
PKDCC	0.011163	0.0088211	0.190719	0.6386
CLSPN	0.01122	0.0088896	0.190719	0.66347
DPT	0.01122	0.0088896	0.190719	-0.39751
LRRC16B	0.01122	0.0088896	0.190719	-0.53237
SEH1L	0.01122	0.0088896	0.190719	0.64752
ZNF300	0.01122	0.0088896	0.190719	0.48329
AP4B1	0.011231	0.0088896	0.190719	0.85075
PFDN6	0.011274	0.0073653	0.190719	-0.937
INSL3	0.011321	0.0079601	0.190719	-0.26568
RGS5	0.011338	0.0089311	0.190719	0.67426
C7orf29	0.011375	0.0089311	0.190719	0.7878
TREX2	0.011376	0.0089311	0.190719	0.95093
hsa-mir-4706	0.01138	0.0048101	0.139108	-0.69098
KRTAP22-1	0.011384	0.0089311	0.190719	0.26799
NDST2	0.011387	0.0089311	0.190719	0.85347
TARDBP	0.011395	0.0089311	0.190719	0.7823
ZNF729	0.011429	0.0079601	0.190719	0.19235
CLCNKA	0.011455	0.0089316	0.190719	0.9023
ZBED6	0.011475	0.0089316	0.190719	0.42876
TWIST2	0.011537	0.0089918	0.190719	-1.0841
AGPAT3	0.011559	0.0089918	0.190719	0.74674
COX5B	0.011577	0.0079601	0.190719	-0.57987
DDX41	0.011577	0.0079601	0.190719	-0.5511
MED8	0.011577	0.0079601	0.190719	-0.45991
BCAR3	0.011588	0.0089918	0.190719	0.37233
ZNF3	0.011594	0.0089918	0.190719	0.53517
MOB2	0.011612	0.0089918	0.190719	0.85591
C15orf39	0.011615	0.0089918	0.190719	0.62703
XCR1	0.011631	0.0089923	0.190719	0.9078
KRT73	0.011631	0.0089923	0.190719	0.92468
ELMO3	0.01169	0.0089923	0.190719	-0.73854
TCL1A	0.011696	0.0089923	0.190719	0.82694
ZC3H7B	0.011696	0.0089923	0.190719	0.42899
SLC13A3	0.011741	0.0089923	0.190719	0.22836
IFT122	0.01175	0.0089923	0.190719	0.27811
MED30	0.01176	0.0091092	0.190719	0.98739
RAB1B	0.011773	0.0079606	0.190719	0.33409
TTC24	0.011812	0.0092201	0.190719	0.87861
FTH1P18	0.011824	0.0092201	0.190719	0.65582
RABEP1	0.011843	0.0092201	0.190719	0.70101
EPHA3	0.011846	0.0079606	0.190719	0.79441
EVX2	0.011847	0.0092205	0.190719	0.79577
DGUOK	0.011869	0.0092205	0.190719	0.81438
FAM159B	0.011884	0.0092913	0.190719	0.57903
hsa-mir-135a-1	0.011891	0.0076195	0.190719	0.019183
CPLX2	0.011928	0.0092918	0.190719	0.45597
EXOC7	0.01194	0.0079606	0.190719	0.91149
hsa-mir-20b	0.011977	0.0076195	0.190719	1.0915
SLC25A31	0.012007	0.0094812	0.190719	0.43812
GAGE12H	0.012019	0.0048106	0.139108	1.7685
PRR14	0.012038	0.009552	0.190719	0.76957
TSHR	0.012046	0.009552	0.190719	0.062782
FZD7	0.012046	0.009552	0.190719	0.70748
C20orf144	0.012046	0.009552	0.190719	-0.66026
DNM1L	0.012046	0.009552	0.190719	-1.3006
MAP10	0.012064	0.009552	0.190719	-0.9693
DDAH2	0.012073	0.0095524	0.190719	0.97642
ZAR1	0.012118	0.0095524	0.190719	0.68739
ARHGAP33	0.012173	0.0080254	0.190719	0.84567
AP2A1	0.012179	0.0096898	0.190719	0.90628
DNPH1	0.012179	0.0096898	0.190719	0.67692
AZI1	0.012179	0.0096898	0.190719	0.85602
ANGPTL6	0.012214	0.0080254	0.190719	-0.8338
CYB5R3	0.012225	0.0096903	0.190719	0.76043
SLITRK1	0.012242	0.0096903	0.190719	0.85239
PIK3CB	0.012278	0.009757	0.190719	0.92493
TRAPPC2	0.012278	0.009757	0.190719	0.75394
SHANK1	0.012282	0.009757	0.190719	0.87345
MRC1	0.012302	0.0097574	0.190719	0.96091
hsa-mir-3661	0.012302	0.0063262	0.177494	1.4793
GOLGA7	0.012339	0.0098168	0.190719	0.48166
TMEM208	0.012347	0.0098172	0.190719	0.80275
ZFC3H1	0.012366	0.0098866	0.190719	0.8446
NRN1	0.012399	0.0098866	0.190719	0.048577
KMT2D	0.012402	0.0098866	0.190719	0.58969
HHEX	0.012404	0.0080254	0.190719	0.87005
BRSK1	0.012405	0.0098866	0.190719	0.42229
OR2J3	0.012417	0.0098866	0.190719	0.80528
SOCS3	0.01242	0.0098866	0.190719	0.52812
KRTAP4-4	0.01242	0.0098866	0.190719	0.28802
hsa-mir-3180-4	0.012434	0.0078962	0.190719	0.34865
UBE2B	0.012435	0.0098866	0.190719	0.88273
RRH	0.012452	0.0098866	0.190719	0.80077
ZC3H12C	0.012453	0.0098866	0.190719	0.20119
RPL27	0.01246	0.0098866	0.190719	0.7214
PHF23	0.012475	0.0098871	0.190719	0.87663
TGM6	0.012484	0.0098871	0.190719	0.80572
CPNE7	0.01251	0.0098871	0.190719	0.73332
EDEM1	0.012517	0.0098871	0.190719	0.95417
POU2AF1	0.012523	0.0098871	0.190719	0.85527
USP48	0.012539	0.0098871	0.190719	0.60061
ARHGAP30	0.012553	0.0098871	0.190719	-0.30958
ZNF195	0.012562	0.0080258	0.190719	-0.34954
SP4	0.012567	0.0098871	0.190719	0.93939
ARPC5L	0.012585	0.0099437	0.190719	0.46465
C10orf76	0.012606	0.010034	0.190719	0.70215
APAF1	0.012617	0.0080258	0.190719	-0.43712
PSMB5	0.012617	0.0080258	0.190719	0.21911
CASP1	0.012631	0.010034	0.190719	0.19224
LRP8	0.012647	0.010034	0.190719	0.7341
CD7	0.01266	0.010034	0.190719	0.86941
METRN	0.012673	0.010094	0.190719	0.52771
CREM	0.012712	0.010094	0.190719	0.87625
RPP25L	0.012725	0.0081564	0.190719	-0.39104
NLRC4	0.012732	0.010094	0.190719	0.89102
HES5	0.012763	0.0080258	0.190719	0.47902
ENG	0.012779	0.010094	0.190719	0.87206
MTRNR2L8	0.012791	0.0048106	0.139108	1.2309
PABPN1L	0.012801	0.010094	0.190719	0.44541
C21orf58	0.012814	0.010094	0.190719	0.87144
hsa-mir-4310	0.012837	0.0081564	0.190719	0.82347
UNC45B	0.012853	0.010094	0.190719	-0.29681
RHOA	0.012857	0.010094	0.190719	0.64015
AURKC	0.012863	0.010094	0.190719	0.89207
F13B	0.012911	0.010094	0.190719	-0.48133
DLAT	0.012911	0.010094	0.190719	-0.038844
EARS2	0.012911	0.010094	0.190719	0.4165
NKAPL	0.012911	0.010094	0.190719	-0.027853
AHSG	0.012911	0.010094	0.190719	-0.15118
LCE1B	0.012911	0.010094	0.190719	-0.45231
hsa-mir-4475	0.012912	0.0081569	0.190719	0.99304
VNN1	0.012929	0.010094	0.190719	0.88645
PPIAL4G	0.013027	0.0065289	0.182017	-0.085604
MDH2	0.013039	0.010095	0.190719	0.82482
SLC25A34	0.013048	0.010095	0.190719	0.74667
ARHGDIG	0.013075	0.010095	0.190719	0.67173
TRMT61A	0.013123	0.010095	0.190719	0.90137
ZFYVE1	0.013146	0.010095	0.190719	0.96367
NAP1L4	0.013159	0.010095	0.190719	-0.45124
NCF4	0.013174	0.010095	0.190719	0.88177
ARL10	0.013214	0.010167	0.190719	0.75255
ZDHHC3	0.013216	0.010167	0.190719	0.36893
CDHR4	0.013217	0.010167	0.190719	0.9052
GPR139	0.013237	0.010168	0.190719	0.52054
SKIDA1	0.013261	0.010261	0.190719	0.82164
HDGF	0.013264	0.010261	0.190719	0.73506
2020-03-06	0.013267	0.010261	0.190719	-0.69586
PRDX3	0.01331	0.010261	0.190719	-0.049994
MRFAP1	0.013318	0.010261	0.190719	-0.88996
SEZ6L	0.013322	0.0081664	0.190719	0.4292
THOC6	0.013335	0.010261	0.190719	0.78991
ADCY3	0.013345	0.010261	0.190719	0.53905
GPR75	0.013347	0.010261	0.190719	0.8535
TRNAU1AP	0.013368	0.010261	0.190719	-0.10051
TTPAL	0.013383	0.010261	0.190719	0.92437
NOTO	0.013419	0.010358	0.190719	0.28469
B4GALT1	0.013423	0.010358	0.190719	0.41804
RCOR2	0.013477	0.010418	0.190719	0.87257
LY6K	0.013494	0.010418	0.190719	0.87975
RUFY3	0.013533	0.010418	0.190719	0.98663
H2AFZ	0.013557	0.010418	0.190719	-0.7244
KIAA1161	0.013559	0.010418	0.190719	0.83038
KLK3	0.013591	0.010418	0.190719	0.77668
CEP55	0.013621	0.010418	0.190719	0.86018
HMMR	0.013653	0.010486	0.190719	0.77793
HLCS	0.013675	0.010486	0.190719	0.44037
hsa-mir-7106	0.013682	0.0084687	0.190719	1.0522
ZNF259	0.013719	0.0082938	0.190719	0.34435
C19orf60	0.013771	0.0082938	0.190719	-0.59421
KRBOX4	0.013791	0.010486	0.190719	0.90234
TCF7L1	0.013822	0.010486	0.190719	0.98903
JUNB	0.013867	0.010486	0.190719	0.87407
ERO1L	0.013877	0.010486	0.190719	-0.19564
CYBRD1	0.013877	0.010486	0.190719	-0.42366
RNF133	0.013877	0.010486	0.190719	0.10723
HMX3	0.013877	0.010486	0.190719	0.6525
SNX22	0.013877	0.010486	0.190719	0.33593
ZEB1	0.013877	0.010486	0.190719	-0.43135
KRTAP4-1	0.013877	0.010486	0.190719	-0.20779
RAP2C	0.013877	0.010486	0.190719	0.85927
WDR7	0.013905	0.010486	0.190719	0.83916
C17orf77	0.01391	0.0083664	0.190719	0.20278
C17orf47	0.013968	0.0083664	0.190719	0.63454
AMPD3	0.013979	0.010486	0.190719	0.54377
hsa-mir-4739	0.014007	0.0065294	0.182017	0.68796
BET1	0.014018	0.010575	0.190719	0.021473
SLFN13	0.014072	0.010575	0.190719	0.37462
GJC3	0.014087	0.010575	0.190719	0.35332
H2AFB2	0.01413	0.0073388	0.190719	1.1688
EMC6	0.014144	0.010575	0.190719	0.902
MPC2	0.014154	0.010575	0.190719	0.84595
RBM22	0.014164	0.0085276	0.190719	-0.277
hsa-mir-1283-2	0.014203	0.0084691	0.190719	1.0545
DEDD	0.014209	0.010575	0.190719	0.47382
TEX264	0.014228	0.010575	0.190719	0.80481
PAQR5	0.01424	0.010575	0.190719	0.96787
MRPL41	0.014248	0.008528	0.190719	-0.937
SMG8	0.014254	0.010575	0.190719	0.5485
NGRN	0.014261	0.010575	0.190719	0.1163
GYG1	0.014266	0.010575	0.190719	0.91912
SAV1	0.014268	0.010575	0.190719	-0.48496
NUDT22	0.014283	0.010575	0.190719	-0.089273
RTN2	0.014297	0.010575	0.190719	0.48805
C1orf52	0.014309	0.010575	0.190719	0.76363
hsa-mir-6741	0.014323	0.00857	0.190719	1.16
PRSS36	0.014334	0.010575	0.190719	0.67194
DPYSL2	0.01436	0.010575	0.190719	0.80848
PPM1L	0.014385	0.010575	0.190719	-0.13906
ZHX2	0.0144	0.0087462	0.190719	0.80269
PSMB1	0.014402	0.0065294	0.182017	-0.937
POLR2D	0.014402	0.0065294	0.182017	-0.8644
EGFL7	0.014409	0.0087462	0.190719	-0.18521
NACC1	0.014416	0.010575	0.190719	0.87078
KCNH2	0.014436	0.010575	0.190719	0.2856
INS-IGF2	0.01444	0.0085705	0.190719	1.0232
SDS	0.014441	0.010575	0.190719	0.69999
NAALADL1	0.01447	0.010575	0.190719	0.74026
hsa-mir-1267	0.014511	0.0076971	0.190719	0.074279
KLF12	0.01453	0.010748	0.190719	-0.045526
GTF2IRD1	0.014537	0.010748	0.190719	-0.60522
IL36RN	0.014538	0.010748	0.190719	-0.30484
PAFAH1B3	0.014555	0.010748	0.190719	0.73195
SGCB	0.014587	0.010748	0.190719	0.68519
OR1G1	0.014588	0.010748	0.190719	0.93376
PPL	0.014589	0.010748	0.190719	0.055652
KIAA1045	0.014608	0.010748	0.190719	0.8502
PPP6R1	0.014608	0.010748	0.190719	0.93315
SLURP1	0.014634	0.010748	0.190719	0.83096
FAM174A	0.014645	0.010749	0.190719	0.83043
HSD17B1	0.014677	0.010749	0.190719	0.34894
SEMA3D	0.014689	0.010749	0.190719	-0.56899
TMPRSS11D	0.014697	0.010749	0.190719	0.81385
FBXL15	0.014768	0.0089923	0.190719	0.71474
GSR	0.014769	0.010838	0.190719	0.5754
RPS6KB2	0.014795	0.010838	0.190719	0.56857
NDST4	0.014807	0.010838	0.190719	0.78039
TMED4	0.014817	0.010838	0.190719	0.52047
TAPT1	0.014825	0.010918	0.190719	0.62949
PYROXD1	0.014841	0.0089923	0.190719	-0.12995
SLC25A3	0.014841	0.0089923	0.190719	-0.74662
EIF2B5	0.014877	0.0089923	0.190719	-0.74662
DDX11	0.014878	0.010919	0.190719	0.73602
ZBTB11	0.01488	0.010919	0.190719	0.1911
hsa-mir-6840	0.014913	0.0086796	0.190719	0.84738
KIR3DL3	0.014913	0.011019	0.190719	0.44242
LOC100505679	0.014928	0.011019	0.190719	0.79069
ZNF286B	0.01495	0.011019	0.190719	0.78527
C3	0.01495	0.011019	0.190719	0.19473
ZCCHC13	0.014962	0.011019	0.190719	0.45777
IFNL3	0.014965	0.011019	0.190719	-0.4181
BCL10	0.014988	0.011019	0.190719	0.14744
TMEM14C	0.015028	0.011019	0.190719	0.095493
LYPLA2	0.015053	0.011019	0.190719	0.8499
SCYL3	0.015121	0.011019	0.190719	-0.50056
GCN1L1	0.015121	0.011019	0.190719	0.44792
IL1R1	0.015121	0.011019	0.190719	0.13343
HSPA9	0.015121	0.011019	0.190719	-0.16199
DDIT3	0.015121	0.011019	0.190719	0.22764
LTB	0.015121	0.011019	0.190719	0.086227
AKAP13	0.015121	0.011019	0.190719	0.11496
DBI	0.015121	0.011019	0.190719	0.093686
TACC2	0.015134	0.0089923	0.190719	-0.3766
KRTAP19-7	0.015136	0.011019	0.190719	0.18152
FBN1	0.015193	0.011019	0.190719	0.95773
PMAIP1	0.015219	0.011019	0.190719	0.51155
JAK3	0.015222	0.011019	0.190719	0.72573
ASTE1	0.015276	0.011019	0.190719	0.78321
WDR72	0.015302	0.01102	0.190719	0.86162
SLC35G3	0.015326	0.01102	0.190719	0.78419
RGMA	0.015331	0.01102	0.190719	0.7152
hsa-mir-634	0.015336	0.0087759	0.190719	1.0261
SLC26A1	0.015365	0.01102	0.190719	0.47136
BMP6	0.015385	0.01102	0.190719	0.85176
ITPRIP	0.015395	0.01102	0.190719	0.73662
SYNPO	0.015406	0.01102	0.190719	0.55936
BCAM	0.015435	0.01102	0.190719	0.88657
TSPAN33	0.015454	0.01102	0.190719	0.80985
ARHGAP1	0.015463	0.01102	0.190719	0.84349
hsa-mir-622	0.015475	0.0087764	0.190719	1.1319
HNRNPA1	0.015475	0.0087764	0.190719	-0.027436
C19orf10	0.015479	0.01102	0.190719	0.77999
CHD6	0.015496	0.01102	0.190719	0.82735
VANGL2	0.015526	0.01102	0.190719	0.87782
ACTL9	0.015533	0.01102	0.190719	0.82066
ABRACL	0.015542	0.01102	0.190719	0.1537
CCDC84	0.015578	0.01102	0.190719	-0.32586
HMG20A	0.015578	0.01102	0.190719	0.0047439
SMOX	0.015579	0.01102	0.190719	0.020923
SLC37A1	0.015603	0.0089927	0.190719	-0.057315
TMCC2	0.01561	0.01102	0.190719	0.84542
CYP4F2	0.015633	0.01102	0.190719	0.78878
C5orf46	0.015654	0.011117	0.190719	-0.70575
KRTAP19-6	0.0157	0.011117	0.190719	0.21908
HRH2	0.0157	0.011117	0.190719	0.24309
KIAA1462	0.015705	0.011117	0.190719	0.30237
NKG7	0.015743	0.011166	0.190719	0.74798
RAD18	0.015755	0.011214	0.190719	-0.29738
TM9SF4	0.01577	0.011214	0.190719	0.8654
PRELID1	0.015772	0.0089927	0.190719	-0.5777
RSAD2	0.015773	0.011214	0.190719	0.50044
AIFM3	0.015796	0.011214	0.190719	0.73796
RPAP1	0.015815	0.0089927	0.190719	-1.478
PPWD1	0.01582	0.011214	0.190719	0.62676
COMMD9	0.015831	0.011215	0.190719	0.45861
PAWR	0.015831	0.011215	0.190719	0.22557
ZNF772	0.015837	0.011215	0.190719	0.90123
SLC16A2	0.015849	0.011215	0.190719	0.46911
hsa-mir-150	0.015902	0.0089873	0.190719	0.53658
VIMP	0.015906	0.011215	0.190719	0.75101
CDK5	0.015928	0.0089927	0.190719	-0.21646
POU5F1B	0.015936	0.011398	0.190719	-0.091357
TGIF1	0.015941	0.0089927	0.190719	0.4177
OGDH	0.015958	0.011398	0.190719	-0.90763
KREMEN1	0.01599	0.011398	0.190719	0.65224
SPTBN1	0.016009	0.011398	0.190719	0.59058
UBXN1	0.016045	0.0089927	0.190719	-0.071978
GNG8	0.01606	0.011398	0.190719	0.37345
RHBDF1	0.016076	0.011398	0.190719	0.79337
ADRB3	0.016104	0.011398	0.190719	0.73778
hsa-mir-6499	0.016106	0.0089877	0.190719	0.94845
RHOT2	0.016166	0.011399	0.190719	0.83469
HSD17B7	0.016187	0.011399	0.190719	-0.5285
ZBTB43	0.016187	0.011399	0.190719	-0.52839
CS	0.016199	0.011399	0.190719	0.76743
PCED1A	0.016207	0.011399	0.190719	0.79272
KCNK6	0.016263	0.011399	0.190719	0.074687
MED19	0.016305	0.011498	0.190719	0.43795
DNASE2	0.016332	0.011498	0.190719	-0.17242
TCP1	0.016353	0.0090777	0.190719	0.74521
WNT8A	0.016409	0.011499	0.190719	0.63442
GPM6B	0.01644	0.011499	0.190719	-0.21456
ELAVL3	0.01644	0.011499	0.190719	-0.38429
C15orf57	0.01644	0.011499	0.190719	0.61981
CBX4	0.01644	0.011499	0.190719	0.31036
SDC1	0.016441	0.011499	0.190719	0.82674
DCD	0.016443	0.011499	0.190719	0.75458
MBTD1	0.016486	0.011595	0.190719	0.88061
KCTD10	0.016491	0.0091726	0.190719	-0.31406
EDA2R	0.016529	0.011745	0.190719	0.55191
SLC13A2	0.016568	0.011832	0.190719	0.51708
PAN2	0.016575	0.011911	0.190719	0.75922
ACE	0.016575	0.011911	0.190719	0.86556
SPDYE2L	0.016614	0.0087248	0.190719	1.3782
IGFBP2	0.016618	0.011911	0.190719	0.27859
FAM169B	0.01663	0.011911	0.190719	0.49721
SAMD11	0.016634	0.011911	0.190719	0.7987
hsa-mir-6743	0.016698	0.0095191	0.190719	0.90742
SLC5A10	0.016716	0.012008	0.190719	-0.15995
ASB6	0.016717	0.012008	0.190719	0.88703
TMEM158	0.016731	0.012008	0.190719	0.31178
CHD4	0.016763	0.012008	0.190719	0.85554
CH25H	0.016786	0.012008	0.190719	0.68886
FAM53A	0.01682	0.012008	0.190719	0.48839
RPS6KA1	0.01685	0.0092648	0.190719	0.073818
FADS1	0.016871	0.012008	0.190719	0.083572
SLC52A3	0.01688	0.012008	0.190719	0.13887
LMF1	0.01693	0.012008	0.190719	0.78224
LPO	0.016958	0.012008	0.190719	0.61205
PRAM1	0.016961	0.012008	0.190719	0.70586
C6orf25	0.01699	0.012103	0.190719	0.2751
MEX3B	0.017055	0.012103	0.190719	0.74042
PAK4	0.017057	0.012103	0.190719	0.36046
HIST1H3H	0.017076	0.012103	0.190719	0.86137
RPL8	0.017124	0.012104	0.190719	-0.6561
UBL7	0.017157	0.012104	0.190719	0.90868
SMDT1	0.017175	0.012104	0.190719	0.26773
OBFC1	0.017175	0.012104	0.190719	-0.39686
USP17L15	0.017175	0.012104	0.190719	0.67647
PLD3	0.017175	0.012104	0.190719	-0.27648
LONP2	0.017242	0.0122	0.190719	0.22817
OR6C76	0.017271	0.0098195	0.190719	0.075627
C1orf159	0.017276	0.0122	0.190719	-0.010575
RRP12	0.017294	0.00982	0.190719	-0.031298
RNH1	0.017305	0.0122	0.190719	-0.32172
hsa-mir-3145	0.017314	0.0075556	0.190719	0.3862
CDX4	0.017321	0.0122	0.190719	0.57504
HAS1	0.017333	0.0122	0.190719	0.31213
MMP28	0.017415	0.00982	0.190719	-0.11146
OLFML3	0.017426	0.012201	0.190719	0.86799
SYNGR3	0.017438	0.00982	0.190719	0.1926
FAM209A	0.01745	0.012201	0.190719	0.67579
C11orf49	0.01756	0.0123	0.190719	-0.70644
ZDHHC12	0.017612	0.01004	0.190719	0.19982
PCDHGB7	0.017632	0.0097615	0.190719	1.4923
SMIM5	0.017647	0.0123	0.190719	0.465
WFDC2	0.017647	0.0123	0.190719	0.075609
LOC441155	0.017695	0.0123	0.190719	0.85081
TMEM184B	0.017706	0.01004	0.190719	0.69255
BLMH	0.017723	0.0123	0.190719	0.74133
FIZ1	0.01778	0.01015	0.190719	-0.30303
FAM155B	0.017783	0.0123	0.190719	-0.027811
WNT5A	0.017783	0.0123	0.190719	-0.67604
RASL10A	0.017783	0.0123	0.190719	-0.036837
WDR25	0.017783	0.0123	0.190719	-2.2472
AIDA	0.017783	0.0123	0.190719	-0.77737
BRD2	0.017783	0.0123	0.190719	0.17784
ADAMTS6	0.017783	0.0123	0.190719	-1.0023
KHDC3L	0.017783	0.0123	0.190719	0.13805
TNPO2	0.017783	0.0123	0.190719	0.0079434
ALX4	0.017816	0.0123	0.190719	0.10196
SIN3B	0.017826	0.010151	0.190719	-0.31723
FAM212A	0.017848	0.012301	0.190719	0.15402
REM1	0.017858	0.012301	0.190719	0.8606
ACTB	0.017885	0.010332	0.190719	-0.019785
LOC256021	0.017889	0.010332	0.190719	0.34928
VPS54	0.017908	0.012301	0.190719	0.63602
ZNF684	0.017912	0.012301	0.190719	0.82578
C9orf114	0.017912	0.012301	0.190719	0.5785
BMP4	0.018001	0.012301	0.190719	0.43803
EYA3	0.018001	0.012301	0.190719	-0.0081111
WDR91	0.018001	0.012301	0.190719	0.88215
ASB13	0.018025	0.012301	0.190719	0.52679
NDUFS3	0.018127	0.012353	0.190719	0.8912
ATP6V1G1	0.018134	0.010332	0.190719	0.43226
PIGS	0.018186	0.012406	0.190719	0.66419
MCM3AP	0.01819	0.010224	0.190719	-0.44891
SLAMF1	0.018196	0.012406	0.190719	0.86905
hsa-mir-5591	0.018201	0.010218	0.190719	0.51001
BAAT	0.018224	0.012406	0.190719	0.83426
PGD	0.018234	0.010332	0.190719	0.43456
SLC4A5	0.018264	0.012406	0.190719	0.24109
SYMPK	0.01834	0.012406	0.190719	-0.75574
SIRPG	0.018349	0.012406	0.190719	0.49561
HAPLN1	0.018353	0.012406	0.190719	0.81248
ACTL6B	0.018382	0.012406	0.190719	0.81894
MOS	0.018388	0.010332	0.190719	0.64008
ZNF579	0.018394	0.012406	0.190719	0.66217
CPS1	0.018441	0.012406	0.190719	0.58818
NHLRC3	0.018441	0.012406	0.190719	0.38865
LGALS7B	0.018459	0.010218	0.190719	0.94001
ITSN2	0.018463	0.012406	0.190719	0.39975
PIK3CA	0.018463	0.012406	0.190719	0.25952
PMS2	0.018484	0.012406	0.190719	0.83917
BBS5	0.018542	0.012406	0.190719	-0.40467
SAP30	0.018644	0.012406	0.190719	-0.67935
SPINT1	0.018664	0.012406	0.190719	0.83075
CIRH1A	0.018667	0.010565	0.190719	0.57152
NKAIN3	0.018684	0.012406	0.190719	0.86914
HSPB8	0.018708	0.012406	0.190719	0.21019
GPR141	0.018726	0.012406	0.190719	0.85416
RUNX1	0.018732	0.012406	0.190719	0.81643
CASP9	0.018765	0.012406	0.190719	0.57111
TESK1	0.018769	0.012406	0.190719	0.77303
CX3CR1	0.018777	0.012406	0.190719	0.46918
HSP90AB1	0.018782	0.012406	0.190719	0.59514
EMC4	0.01879	0.012406	0.190719	0.12029
IGLL5	0.018795	0.012406	0.190719	-0.66062
EFHD2	0.018823	0.012406	0.190719	0.84474
POP7	0.018876	0.0078811	0.190719	-0.14116
ELP6	0.018897	0.010819	0.190719	-0.30676
ASPSCR1	0.01891	0.012406	0.190719	0.19999
hsa-mir-6731	0.01892	0.010365	0.190719	0.012533
SRRT	0.018924	0.010819	0.190719	-0.68785
TMEM100	0.018943	0.012406	0.190719	0.49982
PLXNB1	0.018981	0.012406	0.190719	0.81457
SRGAP3	0.018998	0.012406	0.190719	-0.2418
RBFOX2	0.019013	0.012406	0.190719	-0.077367
ALG9	0.019032	0.012406	0.190719	0.49537
INTS2	0.019066	0.010819	0.190719	0.86146
RPS6	0.019073	0.012406	0.190719	0.17871
MYL5	0.019079	0.012406	0.190719	0.20055
2020-03-08	0.019099	0.012406	0.190719	0.13061
KIAA0100	0.019143	0.012406	0.190719	0.67632
OR6C4	0.019143	0.012406	0.190719	0.87533
ANKRD54	0.01915	0.012406	0.190719	0.25353
hsa-mir-4428	0.019157	0.010932	0.190719	-0.90338
EEPD1	0.0192	0.012406	0.190719	0.11102
DUSP5	0.019207	0.012406	0.190719	0.45406
CEACAM21	0.01925	0.012406	0.190719	0.78203
RTN4	0.01925	0.012406	0.190719	0.67129
hsa-mir-200a	0.019313	0.010932	0.190719	1.1113
SOX10	0.019352	0.012406	0.190719	-1.1429
OR51T1	0.019353	0.012406	0.190719	0.58283
SCML4	0.019444	0.012406	0.190719	0.49513
hsa-mir-6834	0.019477	0.010932	0.190719	0.41762
PTTG2	0.019478	0.012406	0.190719	0.23129
MPP3	0.019542	0.012407	0.190719	0.63945
CA5A	0.019554	0.012407	0.190719	-1.031
CPT2	0.019567	0.012407	0.190719	0.2923
SIN3A	0.019595	0.011074	0.190719	-0.23938
hsa-mir-4690	0.019595	0.010511	0.190719	-0.0070142
ZNF418	0.019605	0.012407	0.190719	0.26849
PCDHGA10	0.019631	0.010511	0.190719	1.093
SCGB2A1	0.019655	0.012407	0.190719	-1.9752
ACSF2	0.019721	0.011074	0.190719	-0.80689
hsa-mir-5584	0.019747	0.011368	0.190719	0.82736
ITGA3	0.019767	0.011218	0.190719	0.48731
PMPCA	0.019781	0.011368	0.190719	-0.937
SLC25A52	0.019809	0.012407	0.190719	0.86578
PTCRA	0.01983	0.012407	0.190719	0.14137
DAPK2	0.019858	0.012407	0.190719	0.6111
ZCCHC9	0.019899	0.011218	0.190719	0.4459
CHPF	0.019911	0.011218	0.190719	0.15199
RAPGEF3	0.019918	0.012407	0.190719	0.32709
IK	0.019948	0.012407	0.190719	-0.55802
RRP1	0.019953	0.011218	0.190719	-0.17927
FBL	0.019963	0.011218	0.190719	0.0604
CACNA1F	0.019969	0.012407	0.190719	0.25304
WDR85	0.019987	0.011368	0.190719	0.26897
RREB1	0.019995	0.012407	0.190719	0.84327
BTD	0.020037	0.011218	0.190719	-0.21924
NRF1	0.020051	0.011368	0.190719	-1.1868
KRT17	0.020129	0.011393	0.190719	0.25705
C22orf28	0.020147	0.012407	0.190719	0.23891
OLFML2B	0.020164	0.011393	0.190719	-0.062321
BAG5	0.020186	0.012407	0.190719	0.042907
ZNF469	0.020186	0.012407	0.190719	-0.80501
FOCAD	0.020186	0.012407	0.190719	-0.1834
MAGEA3	0.020186	0.012407	0.190719	0.099089
C9orf170	0.020186	0.012407	0.190719	0.54849
NME2	0.020226	0.011393	0.190719	0.99129
THRAP3	0.020226	0.011393	0.190719	-0.12789
LRRK2	0.020266	0.012407	0.190719	-0.23174
TXNDC9	0.020305	0.012407	0.190719	0.37916
PCBP1	0.020334	0.011541	0.190719	0.79336
DHX9	0.020353	0.011541	0.190719	-1.2187
CCDC108	0.020386	0.012407	0.190719	0.41231
hsa-mir-4760	0.020472	0.011641	0.190719	0.80531
SMG7	0.020486	0.012407	0.190719	0.6473
ELAC1	0.020491	0.012407	0.190719	0.44252
IL12RB2	0.020515	0.012407	0.190719	0.85349
TNS4	0.020534	0.012407	0.190719	0.41252
KRTAP9-6	0.020591	0.012407	0.190719	-0.1197
COPB1	0.020595	0.012407	0.190719	-0.3379
TMEM170A	0.020595	0.012407	0.190719	0.72555
NR0B2	0.020666	0.012407	0.190719	0.61327
FEM1A	0.02067	0.012407	0.190719	0.60299
hsa-mir-4264	0.020675	0.011777	0.190719	1.006
WDR24	0.020688	0.012407	0.190719	0.63861
ANKRD39	0.020688	0.012407	0.190719	-0.066055
EMC9	0.02074	0.012407	0.190719	0.22448
LGALS7	0.020758	0.011541	0.190719	0.95231
NDUFA10	0.020767	0.012407	0.190719	0.67461
KIAA1429	0.020781	0.011541	0.190719	0.027496
XKR9	0.020818	0.012407	0.190719	-0.2862
PROM2	0.02082	0.012407	0.190719	0.84717
FBXL7	0.020834	0.012407	0.190719	0.58172
LOC81691	0.020835	0.011541	0.190719	0.083227
HINFP	0.020855	0.0082002	0.190719	-0.937
ACLY	0.020894	0.012407	0.190719	0.78323
SMIM14	0.020932	0.011541	0.190719	0.14788
RBFA	0.020961	0.012571	0.190719	0.41079
NDUFS8	0.020969	0.012571	0.190719	-0.55404
SORT1	0.021023	0.012571	0.190719	0.5795
SULT1A2	0.021069	0.01171	0.190719	0.34806
CKM	0.021135	0.012571	0.190719	0.66333
PRSS58	0.021171	0.012571	0.190719	-0.063472
INS	0.02118	0.012571	0.190719	0.57739
FAM83A	0.021197	0.012571	0.190719	0.77271
FAM19A4	0.021201	0.012571	0.190719	0.29973
IRS2	0.021238	0.01171	0.190719	0.21925
ZFP69B	0.021298	0.012571	0.190719	-0.27037
ANKRD52	0.021324	0.012571	0.190719	0.81624
hsa-mir-1289-1	0.021337	0.012354	0.190719	0.82325
AP5B1	0.021373	0.012571	0.190719	0.21012
TMEM61	0.021398	0.012571	0.190719	0.77836
MOV10L1	0.021398	0.012571	0.190719	0.89906
hsa-mir-486	0.021429	0.012354	0.190719	0.43654
GADD45G	0.021474	0.012571	0.190719	-0.26689
LOC100506422	0.021479	0.012571	0.190719	0.44068
MDFI	0.021527	0.012758	0.190719	0.27804
CCKBR	0.021575	0.012758	0.190719	-0.67963
TLE6	0.021584	0.012758	0.190719	0.25948
TFE3	0.021594	0.012758	0.190719	0.42285
hsa-mir-3691	0.021616	0.012502	0.190719	0.42775
NSMCE2	0.021617	0.01171	0.190719	-0.29332
CSTF3	0.021617	0.01171	0.190719	-0.2524
UPF2	0.021626	0.012758	0.190719	-0.079961
PRSS27	0.021676	0.012758	0.190719	-1.091
FAM72D	0.021684	0.011119	0.190719	1.2075
PDGFC	0.021727	0.012758	0.190719	0.65564
STAB1	0.021777	0.012758	0.190719	0.097565
OMP	0.021786	0.012758	0.190719	0.55359
MYF6	0.021795	0.012758	0.190719	0.80339
ABLIM3	0.021803	0.012758	0.190719	0.54725
KIAA1804	0.021818	0.012758	0.190719	0.48639
SDC3	0.021878	0.012758	0.190719	-0.038444
hsa-mir-1266	0.021941	0.012502	0.190719	0.93005
SVIL	0.021948	0.012758	0.190719	0.60922
hsa-mir-450a-2	0.021965	0.012502	0.190719	0.8743
ACTL8	0.022005	0.012758	0.190719	0.0016157
C22orf31	0.022094	0.012758	0.190719	0.30272
SUPT20H	0.022101	0.012502	0.190719	0.99194
DNPEP	0.022213	0.012758	0.190719	0.20689
hsa-mir-3168	0.022231	0.012502	0.190719	0.92864
NFYB	0.022231	0.012502	0.190719	-0.937
RUNX3	0.022275	0.012866	0.190719	0.26311
ZSWIM4	0.022302	0.012866	0.190719	0.41556
PDLIM1	0.022311	0.012866	0.190719	0.74616
GGT1	0.022346	0.012866	0.190719	0.51427
YEATS2	0.022371	0.012866	0.190719	0.27738
SLX4IP	0.022371	0.012866	0.190719	0.49595
hsa-mir-4283-1	0.022394	0.012502	0.190719	1.0759
GALNT18	0.022404	0.012866	0.190719	-0.39052
MED11	0.022408	0.012866	0.190719	-0.34806
TNFRSF14	0.022408	0.012866	0.190719	0.44009
FOXN4	0.022408	0.012866	0.190719	-0.20097
AP2M1	0.022408	0.012866	0.190719	-0.3633
KIAA1468	0.022408	0.012866	0.190719	0.71271
FAM134A	0.022408	0.012866	0.190719	-0.23577
PRKX	0.022408	0.012866	0.190719	0.089
WDR62	0.022408	0.012866	0.190719	0.44523
ZNF233	0.022408	0.012866	0.190719	-0.51747
AICDA	0.022408	0.012866	0.190719	-0.12987
EVI2B	0.022408	0.012866	0.190719	0.15311
C1QL2	0.022408	0.012866	0.190719	-0.13219
PCYT1A	0.022408	0.012866	0.190719	0.36173
TEX13B	0.022408	0.012866	0.190719	0.56658
B9D2	0.022433	0.012866	0.190719	0.35766
KRT18	0.02246	0.012331	0.190719	-0.23449
ARRDC1	0.022513	0.012658	0.190719	-0.55494
MYOM3	0.022541	0.012866	0.190719	0.72702
GOLGA6L1	0.022547	0.012658	0.190719	0.63368
OAS1	0.022559	0.012866	0.190719	-0.32706
PSMB7	0.022589	0.012331	0.190719	0.027076
PEX6	0.022618	0.012331	0.190719	0.12523
RGS12	0.022621	0.012866	0.190719	0.84835
ABTB1	0.022624	0.012331	0.190719	0.76428
SOCS1	0.022625	0.012866	0.190719	0.52191
hsa-mir-4662b	0.022667	0.0049494	0.142741	2.1509
TXNDC15	0.022738	0.012866	0.190719	0.18953
CCDC47	0.022859	0.012866	0.190719	-0.078737
COG2	0.02289	0.012866	0.190719	0.43975
SLC6A4	0.022912	0.012866	0.190719	-0.14176
OCEL1	0.022942	0.012331	0.190719	0.34685
ZNF713	0.02298	0.012866	0.190719	0.25623
TAF5L	0.022984	0.012866	0.190719	0.72575
C1orf168	0.022984	0.012866	0.190719	0.45383
OPA3	0.022988	0.012866	0.190719	0.59415
MYEOV	0.023007	0.012866	0.190719	-0.062662
PAQR8	0.023079	0.012866	0.190719	0.53548
ZFP112	0.023133	0.012866	0.190719	0.012547
MAP3K10	0.023139	0.012866	0.190719	0.25859
FBXO2	0.023181	0.012866	0.190719	0.86619
ZNF222	0.023192	0.012331	0.190719	0.3947
NOD1	0.023195	0.012866	0.190719	0.50743
ADCY5	0.023214	0.012866	0.190719	0.42666
HAO1	0.02322	0.012331	0.190719	0.5289
RASL10B	0.02324	0.012866	0.190719	-0.10493
TMEM39B	0.023282	0.012807	0.190719	-0.31519
SERINC4	0.023291	0.012866	0.190719	-0.74644
hsa-mir-4448	0.023299	0.012807	0.190719	0.79503
EBF4	0.023341	0.012866	0.190719	-0.11492
CIDEA	0.023353	0.012866	0.190719	0.74161
EXT1	0.023391	0.012866	0.190719	0.38424
CAD	0.023404	0.012866	0.190719	-0.35524
IGDCC3	0.023405	0.012661	0.190719	-0.41879
XPO1	0.023467	0.012866	0.190719	0.34779
TCTE1	0.023481	0.012866	0.190719	0.075039
ENTPD8	0.023484	0.012866	0.190719	0.62596
IRAK4	0.023526	0.012866	0.190719	0.87169
OR51Q1	0.023576	0.012866	0.190719	-0.018427
CCDC154	0.023603	0.012866	0.190719	0.42282
CORO7-PAM16	0.023618	0.012866	0.190719	0.52244
POLR2K	0.023637	0.012807	0.190719	0.36281
ACCSL	0.023649	0.012972	0.190719	-0.43658
KIF6	0.023659	0.012972	0.190719	0.79445
MED23	0.023693	0.012972	0.190719	0.86121
FRS3	0.023694	0.012972	0.190719	0.46233
SAR1B	0.023694	0.012972	0.190719	0.45818
HIGD1B	0.023788	0.012972	0.190719	0.80312
C1orf186	0.023813	0.013076	0.190719	0.63933
SAP25	0.023845	0.013076	0.190719	0.08749
CAMLG	0.023888	0.012841	0.190719	0.3993
ACBD6	0.023958	0.013076	0.190719	0.46063
CAPG	0.023989	0.013076	0.190719	0.73992
hsa-mir-7975	0.023995	0.013003	0.190719	0.3192
FBXO30	0.023996	0.013076	0.190719	0.038215
SLC8A2	0.02403	0.013076	0.190719	0.73113
MRRF	0.02403	0.013076	0.190719	0.90712
SWAP70	0.024032	0.013076	0.190719	0.28695
MARS	0.024075	0.012841	0.190719	0.23543
IFI6	0.024076	0.013076	0.190719	0.51803
HAVCR1	0.024083	0.013076	0.190719	0.57659
hsa-mir-501	0.02409	0.013003	0.190719	0.94021
TJP3	0.024105	0.013076	0.190719	0.19054
TACR2	0.024105	0.013076	0.190719	0.29911
IL17C	0.024124	0.013076	0.190719	0.58683
ADCK3	0.02418	0.013004	0.190719	0.1049
SOX17	0.024187	0.013076	0.190719	0.77176
hsa-mir-6893	0.024264	0.013004	0.190719	0.78989
SYDE2	0.024298	0.013076	0.190719	0.34155
PCYT1B	0.024358	0.013202	0.190888	0.83021
ISY1	0.024374	0.013202	0.190888	-0.051848
CSE1L	0.024375	0.013202	0.190888	0.79963
BDKRB1	0.0244	0.013202	0.190888	0.56317
TBC1D10C	0.024449	0.013202	0.190888	0.0041963
MMP21	0.024453	0.013202	0.190888	0.15958
PLEKHM3	0.024487	0.013202	0.190888	0.44211
SLC5A9	0.0245	0.013202	0.190888	0.21242
MECOM	0.02452	0.013202	0.190888	0.067515
HIST1H4A	0.024535	0.013202	0.190888	0.39442
MIS18BP1	0.02455	0.013202	0.190888	-0.2309
GTF2I	0.024655	0.013202	0.190888	0.61421
CUTA	0.024696	0.013202	0.190888	0.34806
MRPS34	0.024802	0.013402	0.191338	-0.20898
C17orf104	0.024826	0.013402	0.191338	0.40764
hsa-mir-6757	0.024987	0.013666	0.191338	0.71764
ABCG4	0.025003	0.013509	0.191338	-0.00053373
ST8SIA3	0.025004	0.012842	0.190719	0.57163
REV1	0.025063	0.01351	0.191338	0.17782
SCARF2	0.025126	0.01351	0.191338	0.57113
OR2G3	0.025153	0.01351	0.191338	0.79664
LTBP2	0.025169	0.012842	0.190719	-0.96558
PPP5D1	0.025173	0.01351	0.191338	0.54872
POTED	0.025196	0.013667	0.191338	0.87873
CDH23	0.02523	0.013642	0.191338	0.51738
CRYBB2	0.02523	0.013642	0.191338	0.49337
TEX30	0.02523	0.013642	0.191338	-0.42845
GPN1	0.02523	0.013642	0.191338	-0.559
C5orf20	0.02523	0.013642	0.191338	0.3801
SYT14	0.02523	0.013642	0.191338	-0.53857
FBXO47	0.02523	0.013642	0.191338	0.59009
FAM120B	0.025242	0.013642	0.191338	0.71064
FAM109B	0.025247	0.013642	0.191338	0.85126
XAGE1B	0.025362	0.013385	0.191338	1.3644
METAP1	0.0254	0.012842	0.190719	0.15542
NCAPD2	0.025456	0.012842	0.190719	-0.42228
ARGLU1	0.02547	0.013642	0.191338	0.32506
GSE1	0.025505	0.013642	0.191338	0.61522
SMIM7	0.025531	0.013771	0.191338	-0.86739
hsa-mir-7110	0.025622	0.013833	0.191338	0.82178
SLC35G1	0.025654	0.013907	0.191338	-0.29748
MED25	0.025662	0.013907	0.191338	0.82862
GAS8	0.025696	0.013907	0.191338	-0.34471
RHBDD2	0.025697	0.013907	0.191338	0.80245
ZFAND5	0.025884	0.013907	0.191338	-0.18595
PYGB	0.025884	0.013907	0.191338	-0.0097756
AFP	0.025884	0.013907	0.191338	-0.31219
SAMM50	0.025884	0.013907	0.191338	-0.58455
PDE4B	0.025884	0.013907	0.191338	0.59872
NPAT	0.025884	0.013907	0.191338	-0.24264
SPRYD3	0.025884	0.013907	0.191338	0.2476
C16orf92	0.025884	0.013907	0.191338	0.46451
APIP	0.025884	0.013907	0.191338	-0.82453
KRTAP10-8	0.025942	0.013907	0.191338	0.54991
ALS2CL	0.02596	0.013907	0.191338	0.75464
ASH2L	0.026089	0.014142	0.191338	0.78897
ZFP42	0.026129	0.014297	0.191338	0.86334
PRLHR	0.026192	0.014297	0.191338	0.7615
hsa-mir-4737	0.026264	0.0142	0.191338	0.75264
NKAP	0.026271	0.014297	0.191338	0.06568
hsa-mir-22	0.026292	0.0142	0.191338	0.79708
POLR2I	0.026332	0.0142	0.191338	-0.3986
ZNF813	0.026458	0.013737	0.191338	0.063313
FLJ22184	0.02646	0.013754	0.191338	0.029731
CAPSL	0.026474	0.014298	0.191338	0.63393
VSIG2	0.026497	0.014298	0.191338	0.73003
hsa-mir-509-3	0.026503	0.013967	0.191338	1.1639
XPA	0.026546	0.014298	0.191338	0.0874
KRT16	0.026546	0.014298	0.191338	-0.22553
NUCKS1	0.026546	0.014298	0.191338	0.45476
FAM90A1	0.026563	0.014298	0.191338	-0.16204
DOK3	0.026563	0.014298	0.191338	0.7127
FAM160B2	0.026576	0.014298	0.191338	0.60427
TDP1	0.026613	0.014298	0.191338	-0.35444
GUCY1A2	0.026663	0.01445	0.191338	-0.24867
PPY	0.026665	0.013755	0.191338	-0.62469
IFT172	0.026703	0.01445	0.191338	0.84556
KCNJ1	0.026739	0.01445	0.191338	0.32839
hsa-mir-4472-1	0.026752	0.014745	0.193398	0.88374
hsa-mir-764	0.026852	0.014745	0.193398	0.24656
SHISA4	0.026914	0.01445	0.191338	-0.67281
hsa-mir-4325	0.026946	0.014927	0.193398	0.78659
PACSIN3	0.026988	0.01445	0.191338	0.24878
PSMC4	0.026988	0.01445	0.191338	-1.8887
TNFRSF10B	0.026988	0.01445	0.191338	0.5111
CENPC1	0.027054	0.014927	0.193398	-0.64777
BAD	0.027099	0.01445	0.191338	0.28025
LPAR5	0.027115	0.01445	0.191338	-0.60686
CEP104	0.027137	0.01445	0.191338	0.66529
SPIRE1	0.02714	0.013977	0.191338	-0.59851
ADCYAP1	0.027205	0.01445	0.191338	0.58835
APOBEC2	0.027216	0.01445	0.191338	-0.74353
ZC3H13	0.027216	0.01445	0.191338	0.2778
CIRBP	0.027254	0.01445	0.191338	0.58596
ASXL3	0.027316	0.01445	0.191338	-0.12875
P2RX5	0.027316	0.01445	0.191338	-0.26224
OR4C46	0.027365	0.01445	0.191338	0.60477
PSMB11	0.027367	0.01445	0.191338	0.46839
OXT	0.02737	0.01445	0.191338	0.83771
ADAMTS5	0.027417	0.01445	0.191338	0.42398
ABCC8	0.027427	0.01445	0.191338	-0.0788
NOP2	0.027428	0.014357	0.191338	0.16342
MCAM	0.027438	0.01445	0.191338	0.80745
hsa-mir-4420	0.02744	0.014927	0.193398	0.12879
hsa-mir-1972-1	0.02744	0.014927	0.193398	-1.2096
hsa-mir-153-1	0.02744	0.014927	0.193398	0.31308
HEPHL1	0.027517	0.01445	0.191338	-0.28337
PADI3	0.027534	0.01445	0.191338	0.87311
APOC4	0.027554	0.01445	0.191338	0.32667
TIMM44	0.027602	0.01445	0.191338	0.38321
ID1	0.027617	0.01445	0.191338	0.4792
OR6F1	0.027618	0.01445	0.191338	-0.48556
C5orf55	0.027668	0.01445	0.191338	0.31781
MUC20	0.02767	0.01445	0.191338	0.40182
TEX38	0.027688	0.01445	0.191338	0.28767
CTAGE1	0.027688	0.01445	0.191338	0.33936
hsa-mir-4499	0.027699	0.014927	0.193398	-0.51796
RECQL5	0.027797	0.01445	0.191338	0.30617
KRTAP17-1	0.027826	0.01445	0.191338	0.69116
RTDR1	0.027869	0.01445	0.191338	0.553
BTBD17	0.027914	0.014451	0.191338	0.58089
HLA-E	0.027969	0.014451	0.191338	0.66381
VASP	0.027973	0.014451	0.191338	0.019987
PPP1R37	0.027984	0.014451	0.191338	0.45704
hsa-mir-3673	0.028036	0.014565	0.192613	1.2941
ITLN1	0.028061	0.014451	0.191338	0.2516
CC2D2A	0.02807	0.014451	0.191338	-0.36214
ATP8B4	0.02812	0.014451	0.191338	-0.086963
TMEM185B	0.028149	0.014451	0.191338	0.53981
MYOM1	0.028205	0.014451	0.191338	0.5535
SPACA3	0.028218	0.014451	0.191338	0.61769
TPT1	0.028271	0.014923	0.193398	-0.087372
VPS53	0.028311	0.014451	0.191338	0.69464
hsa-mir-1471	0.028363	0.018909	0.207636	0.073199
SUGP1	0.028375	0.014451	0.191338	0.4468
hsa-mir-187	0.028377	0.018909	0.207636	0.78014
ITGA6	0.028398	0.014451	0.191338	0.6045
RBAK-LOC389458	0.028422	0.014565	0.192613	1.1943
LHX1	0.028451	0.014451	0.191338	0.57868
CHRD	0.028467	0.014451	0.191338	0.59034
UTP23	0.028481	0.014923	0.193398	0.48431
FBXO34	0.028496	0.014451	0.191338	0.7508
MAML1	0.028533	0.014451	0.191338	0.37277
GALK1	0.028558	0.014451	0.191338	0.57389
AR	0.028573	0.014451	0.191338	0.48777
hsa-mir-4800	0.028581	0.018909	0.207636	-0.028983
TMEM221	0.028597	0.014451	0.191338	-0.14891
NFKBIE	0.028597	0.014451	0.191338	-0.46565
CYB561D1	0.028597	0.014451	0.191338	-1.0788
GANC	0.028597	0.014451	0.191338	-0.28075
NOD2	0.028597	0.014451	0.191338	-0.34487
TNP2	0.028597	0.014451	0.191338	-0.27246
RNF4	0.028597	0.014451	0.191338	-0.74388
TET1	0.028597	0.014451	0.191338	-0.047688
IFT43	0.028597	0.014451	0.191338	0.2699
TMBIM6	0.0286	0.014451	0.191338	0.38773
LRCH4	0.028627	0.014451	0.191338	0.38707
MICALCL	0.028683	0.014451	0.191338	0.68426
SNAP25	0.028733	0.014451	0.191338	0.55078
SLC51B	0.028751	0.014451	0.191338	-0.27146
RASL12	0.028805	0.014451	0.191338	0.48819
OR10A5	0.028805	0.014451	0.191338	-0.33223
DENND4A	0.028805	0.014451	0.191338	-0.26323
MTL5	0.028819	0.014451	0.191338	0.45457
hsa-let-7a-3	0.028832	0.01891	0.207636	0.21578
IKZF2	0.028856	0.014451	0.191338	0.41335
LIMD2	0.02891	0.014451	0.191338	0.70341
JMJD1C	0.028929	0.014451	0.191338	0.54516
KRTAP5-1	0.029018	0.014451	0.191338	-0.66073
RUNDC1	0.029071	0.014451	0.191338	0.77813
ECHDC3	0.029124	0.014451	0.191338	0.35358
C2	0.029143	0.014923	0.193398	-0.17368
CLEC16A	0.029174	0.014727	0.193398	0.13433
RINL	0.029205	0.014727	0.193398	0.6949
WFIKKN2	0.029224	0.014727	0.193398	-1.2857
LIPG	0.029274	0.014728	0.193398	0.14044
MRM1	0.029292	0.014728	0.193398	0.78015
SIGLEC5	0.029292	0.014728	0.193398	0.35928
OST4	0.029297	0.014923	0.193398	0.12956
HAPLN4	0.029317	0.014728	0.193398	0.44673
PELI3	0.029374	0.014872	0.193398	-0.20151
CCDC40	0.029397	0.014872	0.193398	0.67941
MAP3K7CL	0.029402	0.014872	0.193398	0.85928
OTOA	0.029457	0.014872	0.193398	0.47347
DMRTA1	0.029475	0.014872	0.193398	-0.035931
PPP6R2	0.029575	0.014873	0.193398	0.75134
KRT9	0.029625	0.014873	0.193398	0.57589
ZNF324B	0.029662	0.014873	0.193398	0.25858
UBE2L3	0.029663	0.014873	0.193398	0.68354
FAM127C	0.029663	0.014873	0.193398	0.60904
DMD	0.029663	0.014873	0.193398	0.72151
CCDC7	0.029675	0.014873	0.193398	0.067007
HLA-DRB1	0.029688	0.014873	0.193398	0.45499
CSGALNACT2	0.029703	0.014873	0.193398	-0.30884
GRHPR	0.029736	0.015386	0.196056	0.55472
OR1J4	0.029742	0.014873	0.193398	0.31957
TRIM61	0.029801	0.015386	0.196056	0.56448
STMND1	0.029826	0.015036	0.194115	0.034332
FAM110D	0.029879	0.015036	0.194115	0.54392
DSE	0.029976	0.015037	0.194115	-0.46435
PHLDA3	0.030026	0.015037	0.194115	-0.41442
LOC730159	0.03004	0.015037	0.194115	0.72954
MSRB1	0.03007	0.01585	0.199562	-0.70241
OR4M2	0.030076	0.015037	0.194115	0.53114
WT1	0.030102	0.015203	0.1943	0.673
hsa-mir-3159	0.030122	0.019301	0.208589	-0.49041
hsa-mir-412	0.030122	0.019301	0.208589	0.7476
IST1	0.030122	0.019301	0.208589	-0.937
EFCAB5	0.030122	0.019301	0.208589	0.35466
TANC1	0.030124	0.015203	0.1943	0.53671
GFER	0.030141	0.015203	0.1943	-0.026503
C1orf50	0.030176	0.015203	0.1943	0.12748
ATP6V1F	0.030182	0.015203	0.1943	0.81596
SCRN2	0.030182	0.01585	0.199562	0.4361
SLC2A4	0.030201	0.015203	0.1943	0.15821
RHBDF2	0.030207	0.015203	0.1943	0.8381
GRIK5	0.030226	0.015203	0.1943	0.31784
CLIP1	0.030272	0.015203	0.1943	0.11351
CRELD1	0.030277	0.015203	0.1943	0.67069
TFR2	0.030284	0.015203	0.1943	0.44871
SPI1	0.030302	0.015203	0.1943	0.62386
IGSF3	0.030311	0.015203	0.1943	0.71196
OR2B11	0.030338	0.01585	0.199562	0.051615
NPY1R	0.030402	0.015203	0.1943	0.34667
SERPINB10	0.030402	0.015203	0.1943	0.23161
CCBL2	0.030421	0.015203	0.1943	0.58498
ELK1	0.030421	0.015203	0.1943	0.78766
TNFRSF13C	0.0305	0.01585	0.199562	0.076342
HINT1	0.030551	0.015503	0.197198	0.8799
TTC36	0.030577	0.015503	0.197198	0.021736
ACTRT2	0.030587	0.015503	0.197198	0.4943
S100A1	0.030648	0.015825	0.199562	0.55497
CANT1	0.030659	0.01585	0.199562	-0.43972
PDGFRL	0.03067	0.015825	0.199562	0.75733
HOXD12	0.030677	0.015825	0.199562	-1.4517
CELF6	0.030688	0.015825	0.199562	-0.35983
NGFRAP1	0.030727	0.015825	0.199562	0.11363
RBCK1	0.030734	0.015825	0.199562	0.74222
ST3GAL5	0.030752	0.01585	0.199562	0.23291
GART	0.03076	0.01585	0.199562	-0.70906
TMEM255B	0.030778	0.01599	0.199562	-0.34407
KLK11	0.030805	0.01599	0.199562	0.50699
ATP5L	0.030821	0.016166	0.199562	0.098582
PLEKHA7	0.030831	0.016166	0.199562	0.53613
GBAS	0.03087	0.016166	0.199562	0.42479
ERCC6L	0.030892	0.016166	0.199562	-0.4821
HES1	0.030953	0.016166	0.199562	-0.77218
C22orf23	0.03103	0.016166	0.199562	0.68117
hsa-mir-4768	0.031077	0.019519	0.20957	0.7187
UXT	0.031077	0.019519	0.20957	-0.44805
NCOR1	0.031088	0.016166	0.199562	0.042707
RASSF6	0.031112	0.016166	0.199562	-0.28399
IL1A	0.031112	0.016166	0.199562	0.65033
ACADS	0.031116	0.016166	0.199562	0.76843
LRFN3	0.031144	0.016166	0.199562	0.72875
TRIM3	0.031178	0.016166	0.199562	-0.36274
TRIM2	0.03124	0.016166	0.199562	0.020373
C6orf47	0.031278	0.016166	0.199562	-0.71687
TNR	0.031378	0.016166	0.199562	-0.050146
KRTAP10-6	0.031424	0.016166	0.199562	0.84789
C4orf22	0.031425	0.016166	0.199562	0.087825
hsa-mir-212	0.031445	0.020011	0.210503	-1.0571
SLC27A3	0.031454	0.016166	0.199562	-0.45647
CAPS	0.031502	0.016166	0.199562	0.14745
PUM2	0.031525	0.016166	0.199562	0.8514
APOA4	0.031574	0.016166	0.199562	0.35523
CABLES1	0.031616	0.016166	0.199562	0.69012
C2orf53	0.031621	0.016166	0.199562	0.65333
SPRR2G	0.031654	0.016166	0.199562	-0.15195
ELAVL1	0.031654	0.016166	0.199562	-0.14702
ENSA	0.031681	0.016166	0.199562	0.70447
FCHO2	0.031715	0.016269	0.199562	0.48191
SENP5	0.031724	0.016371	0.199562	0.4059
DACH1	0.031779	0.016371	0.199562	0.46325
HSD17B10	0.031829	0.016371	0.199562	-0.23268
SPSB4	0.031839	0.016371	0.199562	0.63221
FAM173B	0.031839	0.016371	0.199562	0.12369
CTNND2	0.031858	0.016555	0.199562	0.14229
TMPRSS2	0.031927	0.016555	0.199562	0.64471
ERGIC3	0.032001	0.016555	0.199562	0.56628
LRRC61	0.032003	0.016555	0.199562	0.50041
CYFIP1	0.032006	0.016555	0.199562	0.6231
NDUFS1	0.032038	0.016555	0.199562	0.86475
TM2D1	0.032059	0.016541	0.199562	0.76767
NOLC1	0.032119	0.016541	0.199562	0.34663
CNGB1	0.032149	0.016738	0.199562	0.71288
NPDC1	0.032149	0.016738	0.199562	0.78473
BEND2	0.032185	0.016541	0.199562	0.75136
SAMD5	0.032197	0.016738	0.199562	0.78652
NAALADL2	0.032211	0.016738	0.199562	-0.79732
LARGE	0.032213	0.016541	0.199562	-0.00030268
OR7D2	0.032234	0.016738	0.199562	0.49461
TSPAN18	0.032291	0.016738	0.199562	0.32373
HAGHL	0.032314	0.016738	0.199562	0.22487
GJB4	0.032325	0.016738	0.199562	-0.11732
NPTX2	0.032343	0.016738	0.199562	0.61886
FAM101A	0.03236	0.016738	0.199562	0.3014
RP1	0.032371	0.016738	0.199562	0.51569
TCTEX1D2	0.032382	0.016738	0.199562	-0.10885
PHB2	0.032417	0.015267	0.194779	-0.937
PHF21A	0.032417	0.016738	0.199562	0.71188
MAZ	0.032446	0.016738	0.199562	0.59686
TSPAN32	0.032479	0.016738	0.199562	0.17628
TFB2M	0.032479	0.016738	0.199562	-1.1866
CCL21	0.032479	0.016738	0.199562	0.39146
TPP2	0.032479	0.016738	0.199562	0.59491
PISD	0.032479	0.016738	0.199562	-0.45415
DENND4C	0.032479	0.016738	0.199562	0.55337
SPRY2	0.032479	0.016738	0.199562	0.19313
RAB27B	0.032479	0.016738	0.199562	-0.31399
KLHL8	0.032479	0.016738	0.199562	0.20856
C1orf210	0.032479	0.016738	0.199562	0.51569
GIMAP8	0.032479	0.016738	0.199562	-0.056458
KLHL2	0.032479	0.016738	0.199562	-0.37524
MYO5B	0.032479	0.016738	0.199562	0.23215
RRP9	0.032479	0.016738	0.199562	-1.3497
MYBBP1A	0.032479	0.016738	0.199562	-0.61849
KLHL42	0.032479	0.016738	0.199562	-0.53419
OR10A4	0.032479	0.016738	0.199562	0.054237
ZFP36L2	0.032489	0.016738	0.199562	0.86793
SEC16B	0.032489	0.016738	0.199562	0.85871
FAM47E	0.032544	0.016738	0.199562	0.63007
ZNF446	0.032555	0.016738	0.199562	0.6096
hsa-mir-3689c	0.032631	0.018948	0.207636	0.81794
KPNA3	0.032667	0.016738	0.199562	0.31152
SFTPD	0.03268	0.016738	0.199562	0.42405
TMEM5	0.032704	0.016738	0.199562	0.68501
SLC20A2	0.032742	0.016738	0.199562	0.50172
GSG2	0.032814	0.016738	0.199562	0.40901
VWF	0.032819	0.016738	0.199562	0.82456
ANGPT1	0.033079	0.016738	0.199562	-0.24236
RCL1	0.033079	0.016738	0.199562	0.77968
SNX21	0.033104	0.016738	0.199562	-1.208
GPR146	0.033108	0.016738	0.199562	0.23726
COL15A1	0.033179	0.016738	0.199562	-0.14567
NDC80	0.033225	0.016738	0.199562	-0.65128
MAPK8	0.033225	0.016738	0.199562	0.17491
C3orf38	0.033279	0.016738	0.199562	0.1609
TBP	0.033279	0.016738	0.199562	-0.85696
ITFG2	0.033288	0.016738	0.199562	-0.2539
PLCD1	0.033335	0.016966	0.200929	0.74054
ANXA2R	0.033373	0.016966	0.200929	0.21435
DOT1L	0.033379	0.016966	0.200929	0.85436
LOC100505549	0.033379	0.016966	0.200929	-0.44139
BCAR1	0.033383	0.016966	0.200929	0.39477
UBTD2	0.033399	0.016966	0.200929	0.78694
LRP10	0.033415	0.016967	0.200929	0.52844
GYS1	0.033429	0.016967	0.200929	-0.58104
RNF111	0.033434	0.016967	0.200929	0.87475
RPL31	0.033434	0.016746	0.199562	0.5245
ELK3	0.033457	0.016967	0.200929	-0.14903
OSBPL10	0.033479	0.016967	0.200929	-0.072249
JSRP1	0.033489	0.016746	0.199562	0.10671
PSME4	0.033529	0.017193	0.202551	-0.3133
hsa-mir-4516	0.03355	0.021833	0.220338	-0.44143
CEACAM19	0.033574	0.017193	0.202551	-0.6433
KIF13A	0.033577	0.017193	0.202551	0.47509
PKHD1	0.033662	0.017193	0.202551	0.74274
NT5M	0.033679	0.017194	0.202551	-0.43495
SORD	0.033744	0.017194	0.202551	0.69738
SNRPF	0.033749	0.015268	0.194779	-0.937
AGBL1	0.033796	0.017194	0.202551	0.38862
FGF22	0.033817	0.017194	0.202551	0.23529
SPATA31A6	0.033861	0.017615	0.202563	-0.39981
RNF13	0.033869	0.016747	0.199562	0.53614
ST6GALNAC4	0.033879	0.017615	0.202563	-0.31009
ELF1	0.03389	0.017615	0.202563	0.36306
ALG8	0.033902	0.017615	0.202563	0.49593
LYNX1	0.033926	0.017615	0.202563	0.76955
MED27	0.033929	0.017615	0.202563	0.43799
hsa-mir-1236	0.033935	0.020256	0.210503	-0.82446
IFITM10	0.033937	0.017615	0.202563	0.49717
ZNF569	0.03395	0.017615	0.202563	0.23701
C16orf90	0.03395	0.017615	0.202563	0.19602
RNGTT	0.033973	0.016747	0.199562	0.65321
TMEM147	0.033973	0.016747	0.199562	0.3921
MFI2	0.033973	0.016747	0.199562	-0.093757
ZNF366	0.034051	0.017615	0.202563	0.20118
IL3	0.034079	0.017615	0.202563	0.39881
VPS72	0.034079	0.017615	0.202563	-0.13607
DNAJB14	0.034079	0.017615	0.202563	0.064422
ANKK1	0.034083	0.017615	0.202563	0.065234
ST6GALNAC2	0.034135	0.017615	0.202563	0.68297
hsa-mir-593	0.034154	0.020256	0.210503	0.31753
SETD1B	0.034216	0.017615	0.202563	0.62107
NRCAM	0.034228	0.017615	0.202563	-0.1837
ADAM21	0.034328	0.017615	0.202563	-0.22151
MAN1B1	0.034328	0.017615	0.202563	0.045469
SCD	0.034369	0.016981	0.200929	-0.68411
CPB1	0.034386	0.017615	0.202563	0.84822
A4GALT	0.034428	0.017615	0.202563	0.16179
PGM2L1	0.034445	0.017615	0.202563	-0.34648
GML	0.034445	0.017615	0.202563	0.55227
EPB41L4B	0.034494	0.016982	0.200929	-0.47116
SFMBT1	0.034503	0.017615	0.202563	0.2299
FAM96A	0.034503	0.017615	0.202563	0.040745
FAM109A	0.034563	0.017615	0.202563	0.5347
CDKN1A	0.034603	0.017615	0.202563	0.65406
B3GALT2	0.034603	0.017615	0.202563	-0.16826
ORAI1	0.034627	0.017615	0.202563	-0.30598
IFT27	0.034632	0.017615	0.202563	0.83366
TMED7-TICAM2	0.034634	0.022314	0.224157	0.90074
TMC4	0.034728	0.017615	0.202563	0.16378
ACAT2	0.034739	0.017615	0.202563	0.64294
ZC3HC1	0.034775	0.017615	0.202563	0.6378
RPH3AL	0.034778	0.017615	0.202563	-0.052182
CDH4	0.034786	0.021611	0.219258	-0.26904
AVPR1A	0.034788	0.017615	0.202563	0.051757
FAM50B	0.034828	0.017615	0.202563	-0.58304
hsa-mir-4432	0.034833	0.020508	0.210503	0.35982
AEBP1	0.034877	0.017615	0.202563	0.25729
PIK3R3	0.034927	0.017615	0.202563	0.16528
CNDP1	0.034936	0.017615	0.202563	0.77002
TMEM38A	0.034944	0.017615	0.202563	0.073097
hsa-mir-8069	0.034953	0.020508	0.210503	0.4378
SNRK	0.034977	0.017615	0.202563	0.30764
KCNC3	0.035003	0.017615	0.202563	-0.057835
WASF2	0.035019	0.017615	0.202563	0.66688
CENPF	0.035052	0.017615	0.202563	0.52888
PALD1	0.035074	0.017615	0.202563	0.74942
OR5J2	0.035106	0.017852	0.205015	-0.05133
THUMPD2	0.035127	0.018071	0.205015	-1.0393
EPN2	0.035212	0.018071	0.205015	0.09959
BSG	0.035212	0.018071	0.205015	0.7786
hsa-mir-1203	0.035254	0.020508	0.210503	-0.3878
hsa-mir-3655	0.035268	0.015268	0.194779	0.044024
MINK1	0.035277	0.018071	0.205015	0.31723
KAT8	0.035277	0.018071	0.205015	0.50745
DPM2	0.035277	0.018071	0.205015	0.093844
EHBP1L1	0.035284	0.018071	0.205015	-0.46911
ANKRD61	0.035284	0.018071	0.205015	0.25805
MYO18B	0.035284	0.018071	0.205015	0.54354
SSPN	0.035311	0.018071	0.205015	0.79528
GCKR	0.03535	0.018071	0.205015	0.69346
ERF	0.035426	0.018072	0.205015	0.33465
PCDHGC5	0.035486	0.022807	0.228365	0.94736
ZMYND10	0.035499	0.021612	0.219258	0.36201
KRTAP9-7	0.0355	0.018072	0.205015	0.3863
KCTD5	0.03551	0.018072	0.205015	0.64536
HIPK3	0.03551	0.018072	0.205015	0.73628
RAMP3	0.035521	0.018072	0.205015	0.21607
FREM3	0.035526	0.018072	0.205015	0.039302
FLJ45513	0.03557	0.018072	0.205015	0.56303
SMAD9	0.035676	0.018315	0.205015	0.10236
CMTM4	0.035709	0.018315	0.205015	0.73575
CCR4	0.035709	0.018315	0.205015	0.64965
ATP6V1G2	0.035749	0.018315	0.205015	0.53401
PSG9	0.035776	0.018315	0.205015	0.33776
MGRN1	0.035776	0.018315	0.205015	-0.10028
SYNGR4	0.035793	0.018315	0.205015	-0.50706
HSPA5	0.035871	0.021612	0.219258	-0.42703
RAB37	0.035875	0.018315	0.205015	0.040082
SF3B1	0.035897	0.018315	0.205015	0.37118
HDGFRP3	0.035952	0.018315	0.205015	0.40678
PRSS55	0.035999	0.018315	0.205015	-0.26253
GDF1	0.036025	0.018315	0.205015	-0.42308
MRTO4	0.036034	0.021842	0.220338	-0.6522
hsa-mir-3658	0.036071	0.021049	0.215141	-0.13052
hsa-mir-18a	0.036071	0.021049	0.215141	0.5776
ZNF550	0.036075	0.018316	0.205015	-0.043367
RAB32	0.036107	0.018316	0.205015	0.43937
FTSJD2	0.036201	0.022807	0.228365	0.63963
PILRB	0.036224	0.018316	0.205015	0.52698
MNF1	0.036244	0.021842	0.220338	0.40629
MRPL35	0.036263	0.018316	0.205015	0.72986
TMPRSS11B	0.036272	0.018316	0.205015	0.42725
SYF2	0.036324	0.018316	0.205015	0.55145
ARL17A	0.036325	0.021842	0.220338	0.22316
HIST1H4C	0.036327	0.018316	0.205015	0.38892
OR52B6	0.036332	0.021842	0.220338	0.76362
OXER1	0.036354	0.021842	0.220338	0.091893
PSMB9	0.036374	0.018316	0.205015	-0.72153
IRS4	0.036376	0.018316	0.205015	0.8437
ITPR3	0.036394	0.018316	0.205015	0.56303
ASCL4	0.036424	0.018316	0.205015	0.30577
NDUFAF5	0.036523	0.018565	0.205015	0.87289
DCST2	0.036573	0.018565	0.205015	0.59328
SLC13A5	0.036623	0.018565	0.205015	0.64346
hsa-mir-7154	0.036655	0.021049	0.215141	0.73078
IKBKE	0.036658	0.021843	0.220338	-0.55812
CYP4F22	0.036688	0.021843	0.220338	-0.45383
CCDC103	0.036699	0.018565	0.205015	0.0074452
PCBD2	0.036732	0.018565	0.205015	0.19274
ACSM1	0.036732	0.018565	0.205015	0.54632
VCX	0.036742	0.021843	0.220338	0.15106
MAP7D2	0.036797	0.018565	0.205015	-0.18048
OTUD4	0.036797	0.018565	0.205015	0.10153
AJAP1	0.036797	0.018565	0.205015	0.55441
COL9A1	0.036812	0.018565	0.205015	0.77247
EGR2	0.036863	0.021049	0.215141	-0.57987
ELFN2	0.03687	0.018565	0.205015	0.62707
FAM78B	0.036919	0.018565	0.205015	0.39637
DONSON	0.036958	0.018565	0.205015	0.48645
ZNF541	0.036972	0.018565	0.205015	0.1558
TTLL5	0.037047	0.018565	0.205015	-0.49811
hsa-mir-5582	0.037118	0.023047	0.230557	0.78685
CRYAA	0.037148	0.018565	0.205015	0.55199
C11orf31	0.037158	0.018565	0.205015	0.71982
NPBWR2	0.037171	0.018565	0.205015	0.70444
EID3	0.037246	0.018565	0.205015	0.067717
AP1G1	0.037288	0.018565	0.205015	0.52981
KRT31	0.037321	0.018565	0.205015	0.1384
AGAP4	0.037353	0.018565	0.205015	0.76524
PKNOX2	0.037353	0.018565	0.205015	0.095815
FAM47A	0.037355	0.018565	0.205015	0.119
USP6NL	0.037355	0.018565	0.205015	-0.74079
NUP210	0.037395	0.018565	0.205015	0.4778
CCDC157	0.037434	0.018565	0.205015	0.54772
RPL7L1	0.03751	0.022078	0.221884	0.33394
PCID2	0.03751	0.022078	0.221884	-0.89661
UFSP2	0.03751	0.022078	0.221884	-0.6838
MTHFS	0.03751	0.022078	0.221884	0.23524
FAM187B	0.037527	0.018565	0.205015	0.68635
PSMC2	0.037535	0.022078	0.221884	-0.49614
YIPF1	0.037536	0.018565	0.205015	0.84703
MYO7A	0.037571	0.018565	0.205015	0.53962
LOC100131094	0.03763	0.018565	0.205015	0.81717
PRR3	0.03763	0.018565	0.205015	0.6392
hsa-mir-8070	0.037678	0.016143	0.199562	1.0824
[truncated: 14,384 more rows]
